# Supplementary material for: Rice Carbohydrate-Binding Malectin-Like Protein, OsCBM1, Contributes to Drought-Stress Tolerance by Participating in NADPH Oxidase-Mediated ROS Production
Source: Rice (N Y). 2021 Dec 7;14:100. doi: 10.1186/s12284-021-00541-5 (PMC8651890; doi:10.1186/s12284-021-00541-5)
Supplement: Supplementary file 5 — Additional file 5: Table S3. The original data of RNA-seq experiments. [file 12284_2021_541_MOESM5_ESM.xlsx]

## Sheet: Table S3
gene_id	length	WT1.rawreads	WT1.FPKM	WT2.rawreads	WT2.FPKM	WT3.rawreads	WT3.FPKM	OsCBM1-Ri54-1.rawreads	OsCBM1-Ri54-1.FPKM	OsCBM1-Ri54-2.rawreads	OsCBM1-Ri54-2.FPKM	baseMean	log2FoldChange	lfcSE	stat	pvalue	padj	Regulation	GeneSymbol	KO	GO
LOC_Os07g40974	2440	3041	82.87	3983	102.23	3712	99.9	92	2.42	100	2.56	2058.65	-4.99429	0.206419	-24.195	2.51412e-129	6.13444e-125	Down	LOC_Os07g40974	_	molecular_function:coenzyme binding(GO:0050662);molecular_function:catalytic activity(GO:0003824)
LOC_Os07g06500	3773	1313	29.7	1563	33.29	1317	29.42	69	1.51	77	1.64	820.239	-4.04778	0.200378	-20.2007	9.64879e-91	1.17715e-86	Down	LOC_Os07g06500	_	molecular_function:protein binding(GO:0005515)
LOC_Os11g48060	3224	1728	40.51	1989	43.91	1943	44.98	64	1.45	110	2.43	1102.09	-4.23394	0.219439	-19.2944	5.98908e-83	4.87112e-79	Down	LOC_Os11g48060	K05909	biological_process:oxidation-reduction process(GO:0055114);molecular_function:oxidoreductase activity(GO:0016491);molecular_function:copper ion binding(GO:0005507)
LOC_Os02g40240	4267	5068	67.51	7968	99.97	13308	175.08	3	0.04	5	0.06	4942.43	-10.0705	0.531043	-18.9636	3.40926e-80	2.07965e-76	Down	LOC_Os02g40240	_	biological_process:protein phosphorylation(GO:0006468);molecular_function:ATP binding(GO:0005524);molecular_function:protein kinase activity(GO:0004672);molecular_function:protein binding(GO:0005515)
LOC_Os05g48710	3026	0	0	3	0.13	1	0.04	2169	94.09	3142	132.83	1118.67	10.1553	0.53786	18.881	1.63443e-79	7.97601e-76	Ups	LOC_Os05g48710	_	_
LOC_Os12g42860	2711	1382	39.12	1445	38.52	1485	41.51	122	3.33	148	3.94	870.219	-3.2217	0.17108	-18.8315	4.16952e-79	1.69561e-75	Down	LOC_Os12g42860	K10712	biological_process:oxidation-reduction process(GO:0055114);molecular_function:oxidoreductase activity, acting on single donors with incorporation of molecular oxygen, incorporation of two atoms of oxygen(GO:0016702)
LOC_Os03g18300	2368	862	33.07	884	31.94	876	33.19	17	0.63	29	1.05	504.146	-5.00191	0.266084	-18.7983	7.8043e-79	2.72036e-75	Down	LOC_Os03g18300	_	_
LOC_Os10g22630	1172	3	0.08	1	0.03	1	0.03	2677	71.35	6632	172.28	1922.42	10.5053	0.566101	18.5574	7.10728e-77	2.16772e-73	Ups	LOC_Os10g22630	_	_
LOC_Os07g30240	9539	6	0.18	10	0.28	7	0.2	535	15.28	788	21.94	282.612	6.38772	0.364689	17.5155	1.09084e-68	2.9574e-65	Ups	LOC_Os07g30240	K08740	molecular_function:mismatched DNA binding(GO:0030983);biological_process:mismatch repair(GO:0006298);molecular_function:ATP binding(GO:0005524)
LOC_Os08g06100	3209	19761	761.65	22875	830.4	17390	661.95	918	34.16	1436	52.07	11797.7	-3.8875	0.222293	-17.4882	1.76355e-68	4.30307e-65	Down	LOC_Os08g06100	K05279	molecular_function:protein dimerization activity(GO:0046983);molecular_function:O-methyltransferase activity(GO:0008171)
LOC_Os09g01000	2927	4449	88.93	5470	102.98	4992	98.55	396	7.64	351	6.6	2965.31	-3.51318	0.203675	-17.2489	1.13986e-66	2.52842e-63	Down	LOC_Os09g01000	_	_
LOC_Os04g02620	2527	1042	33.66	1612	49.05	1298	41.41	4	0.12	8	0.24	743.531	-7.26515	0.423805	-17.1427	7.13033e-66	1.44983e-62	Down	LOC_Os04g02620	_	molecular_function:oxidoreductase activity(GO:0016491);biological_process:metabolic process(GO:0008152)
LOC_Os06g14240	787	951	70.7	1176	82.34	831	61.01	21	1.51	13	0.91	563.878	-5.53067	0.327209	-16.9026	4.30845e-64	8.08663e-61	Down	LOC_Os06g14240	K13993	_
LOC_Os02g06560	267	962	210.8	1146	236.52	1118	241.95	114	24.12	132	27.21	659.351	-2.93307	0.179839	-16.3094	8.46697e-60	1.47567e-56	Down	LOC_Os02g06560	_	molecular_function:oxidoreductase activity(GO:0016491);biological_process:metabolic process(GO:0008152)
LOC_Os06g34790	947	698	43.12	746	43.41	635	38.75	21	1.25	37	2.15	404.061	-4.34556	0.267149	-16.2664	1.708e-59	2.77835e-56	Down	LOC_Os06g34790	_	_
LOC_Os01g32460	772	1235	93.6	1774	126.63	1155	86.45	28	2.05	14	1	790.783	-5.67802	0.350808	-16.1856	6.37698e-59	9.7249e-56	Down	LOC_Os01g32460	_	_
LOC_Os11g45750	11431	604	6.07	698	6.6	765	7.59	21	0.2	13	0.12	396.521	-5.04012	0.313562	-16.0737	3.89842e-58	5.59537e-55	Down	LOC_Os11g45750	_	molecular_function:ADP binding(GO:0043531)
LOC_Os03g45400	4063	408	14.49	354	11.84	341	11.96	2422	83.06	2900	96.92	1337.24	2.99772	0.189116	15.8512	1.37946e-56	1.86994e-53	Ups	LOC_Os03g45400	_	biological_process:regulation of transcription, DNA-templated(GO:0006355);molecular_function:RNA binding(GO:0003723);biological_process:DNA-templated transcription, termination(GO:0006353)
LOC_Os10g18150	2396	17	0.42	28	0.64	8	0.19	1800	42.43	1191	27.36	659.07	6.35366	0.413964	15.3483	3.63447e-53	4.66742e-50	Ups	LOC_Os10g18150	K12869	_
LOC_Os04g35864	1778	1952	67.98	2122	69.6	1851	63.66	293	9.85	328	10.75	1248.73	-2.48089	0.163645	-15.1602	6.48663e-52	7.91369e-49	Down	LOC_Os04g35864	_	_
LOC_Os06g49320	3832	1888	29.77	1997	29.65	1784	27.78	279	4.25	338	5.01	1199.64	-2.43129	0.161772	-15.0291	4.73592e-51	5.50269e-48	Down	LOC_Os06g49320	_	molecular_function:transferase activity, transferring glycosyl groups(GO:0016757)
LOC_Os11g47370	3456	1922	55.31	2296	62.23	1929	54.83	0	0	1	0.03	1157.1	-9.73335	0.652118	-14.9257	2.24146e-50	2.48598e-47	Down	LOC_Os11g47370	_	_
LOC_Os01g05810	4803	436	10.33	539	12.03	483	11.3	21	0.48	30	0.67	284.996	-4.01431	0.271732	-14.7731	2.18514e-49	2.31815e-46	Down	LOC_Os01g05810	K18592	biological_process:glutathione metabolic process(GO:0006749);molecular_function:gamma-glutamyltransferase activity(GO:0003840)
LOC_Os09g13650	3874	790	17.07	799	16.26	685	14.62	1	0.02	6	0.12	430.482	-7.12792	0.483353	-14.7468	3.22526e-49	3.27902e-46	Down	LOC_Os09g13650	_	biological_process:regulation of mitotic spindle organization(GO:0060236);biological_process:activation of protein kinase activity(GO:0032147);cellular_component:microtubule(GO:0005874);cellular_component:spindle(GO:0005819)
LOC_Os09g18594	9092	2047	25.11	4086	47.21	4536	54.96	0	0	0	0	1995.07	-10.5642	0.716702	-14.74	3.56825e-49	3.48261e-46	Down	LOC_Os09g18594	_	molecular_function:protein binding(GO:0005515);biological_process:protein phosphorylation(GO:0006468);molecular_function:protein kinase activity(GO:0004672)
LOC_Os04g46310	15626	219	1.66	226	1.61	225	1.69	1409	10.32	1329	9.49	712.518	2.77663	0.188603	14.7221	4.65141e-49	4.36517e-46	Ups	LOC_Os04g46310	_	_
LOC_Os07g35979	1699	2006	69.08	1896	61.5	1697	57.71	0	0	1	0.03	1057.71	-9.60388	0.656625	-14.6261	1.91362e-48	1.72934e-45	Down	LOC_Os07g35979	_	molecular_function:oxidoreductase activity(GO:0016491);biological_process:metabolic process(GO:0008152);molecular_function:protein binding(GO:0005515);molecular_function:intramolecular lyase activity(GO:0016872)
LOC_Os03g27520	2098	0	0	0	0	0	0	1083	37.62	2227	75.39	687.648	10.4565	0.723656	14.4495	2.52503e-47	2.20039e-44	Ups	LOC_Os03g27520	_	molecular_function:oxidoreductase activity(GO:0016491);biological_process:metabolic process(GO:0008152);molecular_function:protein binding(GO:0005515)
LOC_Os09g34230	1806	1368	46.24	3003	95.6	2988	99.74	39	1.27	23	0.73	1387.96	-5.85652	0.407411	-14.375	7.43219e-47	6.25329e-44	Down	LOC_Os09g34230	K13691	molecular_function:transferase activity, transferring hexosyl groups(GO:0016758);biological_process:metabolic process(GO:0008152)
LOC_Os01g43120	3712	211	5.13	393	9	302	7.26	3632	85.3	3816	87.34	1757.18	3.75319	0.264014	14.2159	7.29942e-46	5.93686e-43	Ups	LOC_Os01g43120	_	molecular_function:hydrolase activity(GO:0016787);molecular_function:ATP binding(GO:0005524);molecular_function:DNA binding(GO:0003677)
LOC_Os02g22380	3359	1784	34.55	1993	36.35	1589	30.39	203	3.8	277	5.05	1112.27	-2.71039	0.193299	-14.0217	1.14817e-44	9.03719e-42	Down	LOC_Os02g22380	_	molecular_function:transferase activity, transferring glycosyl groups(GO:0016757)
LOC_Os06g23870	4489	1433	29.49	3090	59.89	2658	54.02	0	0	0	0	1341.05	-10.1036	0.725462	-13.9272	4.33274e-44	3.30371e-41	Down	LOC_Os06g23870	_	biological_process:oxidation-reduction process(GO:0055114);molecular_function:oxidoreductase activity, acting on the CH-CH group of donors(GO:0016627)
LOC_Os10g05490	2811	511	18.6	756	25.92	682	24.52	22	0.77	41	1.4	378.827	-4.11878	0.295998	-13.9149	5.1447e-44	3.80396e-41	Down	LOC_Os10g05490	_	biological_process:oxidation-reduction process(GO:0055114);molecular_function:heme binding(GO:0020037);molecular_function:oxidoreductase activity, acting on paired donors, with incorporation or reduction of molecular oxygen(GO:0016705);molecular_function:iron ion binding(GO:0005506)
LOC_Os07g43070	3437	519	21.21	650	25.01	660	26.63	53	2.09	65	2.5	368.954	-3.15951	0.227271	-13.902	6.16091e-44	4.34626e-41	Down	LOC_Os07g43070	_	_
LOC_Os06g35850	2884	5	0.05	15	0.15	3	0.03	421	4.25	481	4.73	195.91	5.81168	0.418072	13.9011	6.23439e-44	4.34626e-41	Ups	LOC_Os06g35850	_	biological_process:protein phosphorylation(GO:0006468);molecular_function:ATP binding(GO:0005524);molecular_function:protein kinase activity(GO:0004672)
LOC_Os02g49640	3562	5	0.33	6	0.37	8	0.51	345	21.7	310	19	144.068	5.64769	0.408645	13.8205	1.91654e-43	1.29899e-40	Ups	LOC_Os02g49640	K15131	cellular_component:mediator complex(GO:0016592);biological_process:regulation of transcription from RNA polymerase II promoter(GO:0006357);molecular_function:RNA polymerase II transcription cofactor activity(GO:0001104)
LOC_Os01g67090	4128	1107	26.29	827	18.5	930	21.81	14	0.32	41	0.92	553.964	-4.84146	0.351347	-13.7797	3.37675e-43	2.22683e-40	Down	LOC_Os01g67090	_	molecular_function:protein binding(GO:0005515)
LOC_Os08g05280	8190	168	3.87	178	3.86	138	3.14	898	19.98	992	21.51	493.367	2.70123	0.196468	13.7489	5.16947e-43	3.31934e-40	Ups	LOC_Os08g05280	_	biological_process:oxidation-reduction process(GO:0055114);molecular_function:oxidoreductase activity(GO:0016491);biological_process:metabolic process(GO:0008152)
LOC_Os11g26160	4697	430	11.65	498	12.71	467	12.5	1554	40.65	1886	48.08	991.788	2.04784	0.149527	13.6954	1.0819e-42	6.76882e-40	Ups	LOC_Os11g26160	_	molecular_function:sigma factor activity(GO:0016987);biological_process:regulation of transcription, DNA-templated(GO:0006355);biological_process:DNA-templated transcription, initiation(GO:0006352);molecular_function:sequence-specific DNA binding transcription factor activity(GO:0003700);molecular_function:DNA binding(GO:0003677)
LOC_Os03g27530	6926	0	0	0	0	0	0	751	36.16	1424	66.82	453.184	9.96046	0.732994	13.5887	4.67167e-42	2.84972e-39	Ups	LOC_Os03g27530	K09646	biological_process:proteolysis(GO:0006508);molecular_function:serine-type carboxypeptidase activity(GO:0004185)
LOC_Os03g02470	2348	0	0	0	0	0	0	873	12.97	904	13.08	379.028	9.82151	0.726228	13.524	1.12862e-41	6.71664e-39	Ups	LOC_Os03g02470	_	_
LOC_Os04g39060	5943	286	4.53	287	4.28	331	5.18	1215	18.57	1556	23.18	756.611	2.35071	0.175016	13.4314	3.96116e-41	2.30124e-38	Ups	LOC_Os04g39060	_	molecular_function:RNA binding(GO:0003723)
LOC_Os08g23430	11180	218	2.48	186	2	198	2.23	1015	11.16	1108	11.88	565.728	2.55411	0.190559	13.4032	5.78822e-41	3.28448e-38	Ups	LOC_Os08g23430	_	molecular_function:starch binding(GO:2001070);molecular_function:RNA binding(GO:0003723)
LOC_Os03g61030	3209	141	5.9	131	5.16	121	5	805	32.5	797	31.36	416.552	2.76391	0.20721	13.3387	1.37892e-40	7.64676e-38	Ups	LOC_Os03g61030	_	biological_process:regulation of transcription, DNA-templated(GO:0006355)
LOC_Os07g25590	6675	122	5.06	140	5.47	165	6.76	862	34.53	883	34.47	452.749	2.76923	0.207885	13.3209	1.74913e-40	9.48416e-38	Ups	LOC_Os07g25590	K01592	molecular_function:pyridoxal phosphate binding(GO:0030170);biological_process:carboxylic acid metabolic process(GO:0019752);molecular_function:carboxy-lyase activity(GO:0016831)
LOC_Os10g39930	4980	405	10.93	383	9.73	475	12.66	1864	48.56	2228	56.57	1106.26	2.43099	0.184417	13.182	1.11434e-39	5.91082e-37	Ups	LOC_Os10g39930	K09837	biological_process:oxidation-reduction process(GO:0055114);molecular_function:heme binding(GO:0020037);molecular_function:oxidoreductase activity, acting on paired donors, with incorporation or reduction of molecular oxygen(GO:0016705);molecular_function:iron ion binding(GO:0005506)
LOC_Os05g49920	2744	38	0.81	30	0.6	34	0.72	450	9.26	404	8.1	202.494	3.76301	0.285799	13.1666	1.36542e-39	7.08856e-37	Ups	LOC_Os05g49920	_	_
LOC_Os09g24720	1489	1	0.09	0	0	0	0	558	49.79	604	52.52	247.613	8.90503	0.678519	13.1242	2.39235e-39	1.21611e-36	Ups	LOC_Os09g24720	_	_
LOC_Os09g25090	1748	2460	82.34	2215	69.83	2313	76.46	264	8.53	393	12.38	1458.62	-2.64568	0.203264	-13.0159	9.9315e-39	4.94548e-36	Down	LOC_Os09g25090	_	biological_process:signal transduction(GO:0007165)
LOC_Os12g12690	2644	1693	53.89	922	27.64	1116	35.08	1	0.03	0	0	710.614	-8.95052	0.688374	-13.0024	1.18552e-38	5.78532e-36	Down	LOC_Os12g12690	_	_
LOC_Os03g60340	3722	1128	38.75	3100	100.31	2659	90.22	9	0.3	33	1.07	1291.45	-6.25326	0.483186	-12.9417	2.61616e-38	1.25165e-35	Down	LOC_Os03g60340	_	_
LOC_Os06g39390	2260	627	21.23	1297	41.36	693	23.17	0	0	3	0.1	489.149	-7.9148	0.622895	-12.7065	5.44291e-37	2.55398e-34	Down	LOC_Os06g39390	_	molecular_function:transferase activity, transferring acyl groups other than amino-acyl groups(GO:0016747)
LOC_Os04g25784	2339	855	8.09	1458	12.99	1421	13.28	0	0	0	0	699.372	-9.37268	0.738832	-12.6858	7.08685e-37	3.26263e-34	Down	LOC_Os04g25784	_	_
LOC_Os06g02500	2696	697	23.29	793	24.96	633	20.89	2743	88.48	3684	115.81	1756.72	2.3302	0.18388	12.6724	8.40899e-37	3.79962e-34	Ups	LOC_Os06g02500	K04564	biological_process:oxidation-reduction process(GO:0055114);molecular_function:metal ion binding(GO:0046872);biological_process:superoxide metabolic process(GO:0006801);molecular_function:superoxide dismutase activity(GO:0004784)
LOC_Os05g01970	9753	346	8.02	298	6.5	289	6.61	1704	38.12	1673	36.47	898.275	2.59352	0.20473	12.668	8.89832e-37	3.94762e-34	Ups	LOC_Os05g01970	_	_
LOC_Os01g64350	2812	944	17.03	1116	18.96	1177	20.97	180	3.13	210	3.56	692.003	-2.27813	0.180141	-12.6464	1.17189e-36	5.10611e-34	Down	LOC_Os01g64350	_	_
LOC_Os01g58020	618	916	86.72	1030	91.84	1326	123.98	76	6.95	48	4.28	643.057	-3.85517	0.305286	-12.6281	1.47818e-36	6.32763e-34	Down	LOC_Os01g58020	_	molecular_function:magnesium ion binding(GO:0000287);molecular_function:ribulose-bisphosphate carboxylase activity(GO:0016984);biological_process:carbon fixation(GO:0015977)
LOC_Os03g08600	5329	388	8.37	462	9.39	383	8.16	17	0.35	35	0.71	242.875	-3.74657	0.297072	-12.6116	1.8215e-36	7.66285e-34	Down	LOC_Os03g08600	_	molecular_function:transferase activity, transferring glycosyl groups(GO:0016757);biological_process:xylan biosynthetic process(GO:0045492);molecular_function:glucuronosyltransferase activity(GO:0015020);biological_process:plant-type secondary cell wall biogenesis(GO:0009834);cellular_component:Golgi apparatus(GO:0005794)
LOC_Os01g64170	4991	937	6.86	1518	10.46	1365	9.86	96	0.68	139	0.96	765.358	-3.22008	0.256445	-12.5566	3.65546e-36	1.50558e-33	Down	LOC_Os01g64170	_	biological_process:carbohydrate metabolic process(GO:0005975);molecular_function:hydrolase activity, hydrolyzing O-glycosyl compounds(GO:0004553)
LOC_Os02g40770	9317	1	0.02	3	0.06	4	0.08	228	4.29	291	5.33	111.28	6.33415	0.504486	12.5556	3.70223e-36	1.50558e-33	Ups	LOC_Os02g40770	_	molecular_function:protein binding(GO:0005515);biological_process:histone lysine methylation(GO:0034968);molecular_function:histone-lysine N-methyltransferase activity(GO:0018024);molecular_function:zinc ion binding(GO:0008270);cellular_component:nucleus(GO:0005634)
LOC_Os07g06940	5341	287	9.25	345	10.47	397	12.63	1589	49.42	1726	52.32	899.341	2.43028	0.193934	12.5315	5.02091e-36	2.00836e-33	Ups	LOC_Os07g06940	K01873	biological_process:valyl-tRNA aminoacylation(GO:0006438);cellular_component:cytoplasm(GO:0005737);molecular_function:ATP binding(GO:0005524);molecular_function:valine-tRNA ligase activity(GO:0004832);molecular_function:nucleotide binding(GO:0000166);biological_process:tRNA aminoacylation for protein translation(GO:0006418);molecular_function:aminoacyl-tRNA ligase activity(GO:0004812)
LOC_Os09g38420	5791	496	12.02	513	11.71	449	10.75	1867	43.68	1950	44.46	1088.87	2.13654	0.170514	12.53	5.1178e-36	2.0141e-33	Ups	LOC_Os09g38420	K01883	biological_process:cysteinyl-tRNA aminoacylation(GO:0006423);cellular_component:cytoplasm(GO:0005737);molecular_function:ATP binding(GO:0005524);molecular_function:cysteine-tRNA ligase activity(GO:0004817);molecular_function:nucleotide binding(GO:0000166)
LOC_Os12g43550	4058	902	19.95	1108	23.08	1122	24.51	175	3.74	180	3.75	664.89	-2.35791	0.188303	-12.5219	5.66594e-36	2.19443e-33	Down	LOC_Os12g43550	K07889	molecular_function:GTP binding(GO:0005525)
LOC_Os11g36790	4877	492	8.3	398	6.32	358	5.96	7	0.11	3	0.05	238.512	-5.85997	0.469089	-12.4922	8.23128e-36	3.13817e-33	Down	LOC_Os11g36790	_	molecular_function:DNA binding(GO:0003677);molecular_function:protein binding(GO:0005515);molecular_function:protein dimerization activity(GO:0046983)
LOC_Os12g34890	3037	536	35.88	679	42.81	663	43.83	3275	211.64	3036	191.21	1705.13	2.49918	0.200196	12.4837	9.16644e-36	3.44094e-33	Ups	LOC_Os12g34890	_	molecular_function:oxidoreductase activity(GO:0016491);biological_process:metabolic process(GO:0008152)
LOC_Os07g14514	14198	1078	15.47	1050	14.19	906	12.84	0	0	0	0	572.809	-9.19461	0.738195	-12.4555	1.30493e-35	4.82428e-33	Down	LOC_Os07g14514	_	molecular_function:oxidoreductase activity(GO:0016491);biological_process:metabolic process(GO:0008152);molecular_function:protein binding(GO:0005515);molecular_function:intramolecular lyase activity(GO:0016872)
LOC_Os11g47140	5743	0	0	0	0	0	0	584	13.54	573	12.95	247.311	9.26736	0.74415	12.4536	1.33639e-35	4.86685e-33	Ups	LOC_Os11g47140	_	molecular_function:polysaccharide binding(GO:0030247);biological_process:protein phosphorylation(GO:0006468);molecular_function:ATP binding(GO:0005524);molecular_function:protein kinase activity(GO:0004672)
LOC_Os05g30500	809	448	32.4	432	29.43	358	25.57	6	0.42	1	0.07	235.363	-6.25761	0.502692	-12.4482	1.43045e-35	5.13277e-33	Down	LOC_Os05g30500	_	_
LOC_Os09g32169	815	1922	184.05	1115	100.56	895	84.64	0	0	0	0	748.989	-9.328	0.750107	-12.4356	1.67575e-35	5.92586e-33	Down	LOC_Os09g32169	_	molecular_function:oxidoreductase activity(GO:0016491);biological_process:metabolic process(GO:0008152);molecular_function:protein binding(GO:0005515);molecular_function:intramolecular lyase activity(GO:0016872);molecular_function:iron-sulfur cluster binding(GO:0051536);molecular_function:electron carrier activity(GO:0009055)
LOC_Os08g33210	4767	435	19.01	505	20.78	481	20.76	45	1.9	69	2.84	291.472	-2.85597	0.23023	-12.4048	2.46027e-35	8.57578e-33	Down	LOC_Os08g33210	_	_
LOC_Os08g25700	4242	254	8.51	264	8.33	242	8	1535	49.63	1304	41.09	753.618	2.64762	0.214615	12.3366	5.75459e-35	1.97764e-32	Ups	LOC_Os08g25700	_	_
LOC_Os07g40620	4781	528	18.3	629	20.53	444	15.2	47	1.57	51	1.66	322.233	-3.21944	0.261343	-12.3188	7.17507e-35	2.43155e-32	Down	LOC_Os07g40620	_	biological_process:oxidation-reduction process(GO:0055114);molecular_function:oxidoreductase activity(GO:0016491)
LOC_Os01g07170	3850	61	2.15	64	2.13	75	2.61	884	30.1	619	20.54	363.207	3.6223	0.295838	12.2442	1.80441e-34	6.03117e-32	Ups	LOC_Os01g07170	_	_
LOC_Os08g38086	4654	602	9.94	612	9.52	568	9.26	2665	42.48	2499	38.82	1441.96	2.28486	0.187349	12.1957	3.27594e-34	1.08017e-31	Ups	LOC_Os08g38086	K09487	molecular_function:unfolded protein binding(GO:0051082);biological_process:response to stress(GO:0006950);biological_process:protein folding(GO:0006457);molecular_function:ATP binding(GO:0005524)
LOC_Os04g28990	3314	357	16.72	505	22.28	511	23.64	8	0.36	25	1.1	264.536	-4.49367	0.369208	-12.1711	4.43072e-34	1.44146e-31	Down	LOC_Os04g28990	_	biological_process:oxidation-reduction process(GO:0055114);molecular_function:oxidoreductase activity(GO:0016491);molecular_function:zinc ion binding(GO:0008270)
LOC_Os01g54020	6114	316	8.75	331	8.63	402	10.99	1958	52.31	1797	46.79	1002.48	2.58365	0.212881	12.1366	6.75771e-34	2.16958e-31	Ups	LOC_Os01g54020	K01867	biological_process:tRNA aminoacylation for protein translation(GO:0006418);molecular_function:ATP binding(GO:0005524);molecular_function:aminoacyl-tRNA ligase activity(GO:0004812);molecular_function:nucleotide binding(GO:0000166);biological_process:tryptophanyl-tRNA aminoacylation(GO:0006436);cellular_component:cytoplasm(GO:0005737);molecular_function:tryptophan-tRNA ligase activity(GO:0004830)
LOC_Os02g54710	2188	232	12.62	235	12.04	184	9.88	1024	53.75	1085	55.5	572.28	2.43448	0.200896	12.1181	8.47029e-34	2.68409e-31	Ups	LOC_Os02g54710	_	molecular_function:protein binding(GO:0005515)
LOC_Os12g35630	6247	3430	28.44	3627	28.33	2778	22.75	14170	113.42	16095	125.56	8286.49	2.35914	0.194752	12.1135	8.95467e-34	2.8012e-31	Ups	LOC_Os12g35630	K02357	molecular_function:nucleic acid binding(GO:0003676);biological_process:translational elongation(GO:0006414);cellular_component:intracellular(GO:0005622);molecular_function:translation elongation factor activity(GO:0003746)
LOC_Os01g07420	2518	301	11.59	334	12.12	464	17.65	7	0.26	12	0.43	210.927	-4.90299	0.406872	-12.0505	1.92889e-33	5.95759e-31	Down	LOC_Os01g07420	_	_
LOC_Os01g50930	6814	412	17.69	436	17.63	395	16.75	1427	59.13	1483	59.89	854.958	1.97796	0.16416	12.049	1.96404e-33	5.99031e-31	Ups	LOC_Os01g50930	_	_
LOC_Os11g47240	3620	501	7.32	1388	19.09	993	14.32	1	0.01	0	0	536.738	-8.5211	0.707358	-12.0464	2.02654e-33	6.10463e-31	Down	LOC_Os11g47240	_	molecular_function:protein binding(GO:0005515);biological_process:protein phosphorylation(GO:0006468);molecular_function:protein kinase activity(GO:0004672)
LOC_Os02g58650	5093	415	15.19	508	17.51	470	16.98	1385	48.92	1671	57.52	909.961	1.88044	0.156136	12.0436	2.09611e-33	6.2372e-31	Ups	LOC_Os02g58650	_	_
LOC_Os07g36390	3501	361	7.66	353	7.05	353	7.39	1325	27.12	1343	26.79	770.942	2.07125	0.172029	12.0401	2.18755e-33	6.43087e-31	Ups	LOC_Os07g36390	_	_
LOC_Os01g67580	7028	207	2.68	203	2.47	130	1.66	3285	41.03	2127	25.89	1277.52	4.01004	0.333242	12.0334	2.37107e-33	6.88739e-31	Ups	LOC_Os01g67580	_	biological_process:transmembrane transport(GO:0055085);molecular_function:ATPase activity, coupled to transmembrane movement of substances(GO:0042626);cellular_component:integral component of membrane(GO:0016021);biological_process:transport(GO:0006810);molecular_function:ATP binding(GO:0005524);molecular_function:ATPase activity(GO:0016887)
LOC_Os11g39190	3775	686	5.06	888	6.17	952	6.94	0	0	0	0	474.802	-8.95025	0.746327	-11.9924	3.89439e-33	1.11792e-30	Down	LOC_Os11g39190	_	molecular_function:ADP binding(GO:0043531)
LOC_Os06g22394	682	1038	89.05	838	67.71	738	62.53	0	0	0	0	495.001	-8.97051	0.748265	-11.9884	4.08636e-33	1.15939e-30	Down	LOC_Os06g22394	_	_
LOC_Os01g06310	1629	506	39.37	474	34.73	559	42.95	2	0.15	0	0	291.029	-7.61409	0.63924	-11.9112	1.0353e-32	2.9036e-30	Down	LOC_Os01g06310	_	_
LOC_Os08g06050	3219	61	2.14	40	1.32	32	1.11	561	19.01	1067	35.23	364.454	4.21237	0.354201	11.8926	1.29364e-32	3.54679e-30	Ups	LOC_Os08g06050	K10878	biological_process:DNA metabolic process(GO:0006259);cellular_component:chromosome(GO:0005694);molecular_function:ATP binding(GO:0005524);molecular_function:catalytic activity(GO:0003824);molecular_function:DNA binding(GO:0003677);biological_process:DNA catabolic process, endonucleolytic(GO:0000737)
LOC_Os07g25550	4441	0	0	0	0	0	0	370	13.74	633	22.91	209.786	9.0129	0.75786	11.8926	1.2937e-32	3.54679e-30	Ups	LOC_Os07g25550	_	_
LOC_Os09g38239	1502	392	15.27	643	23.59	475	18.27	4	0.15	20	0.73	287.753	-5.02043	0.422361	-11.8866	1.38938e-32	3.76678e-30	Down	LOC_Os09g38239	_	_
LOC_Os11g45890	1803	737	23.92	773	23.63	785	25.16	0	0	0	0	432.689	-8.8648	0.746408	-11.8766	1.56564e-32	4.19798e-30	Down	LOC_Os11g45890	_	_
LOC_Os03g20780	1932	537	16.26	839	23.93	585	17.5	59	1.72	56	1.6	392.243	-3.26351	0.275643	-11.8396	2.43581e-32	6.46018e-30	Down	LOC_Os03g20780	K14514	molecular_function:oxidoreductase activity(GO:0016491);biological_process:metabolic process(GO:0008152);molecular_function:protein binding(GO:0005515)
LOC_Os04g02960	12748	0	0	0	0	1	0.01	361	2.49	358	2.4	153.811	8.26446	0.699026	11.8228	2.97487e-32	7.80503e-30	Ups	LOC_Os04g02960	_	molecular_function:zinc ion binding(GO:0008270);molecular_function:nucleic acid binding(GO:0003676);biological_process:DNA integration(GO:0015074);biological_process:proteolysis(GO:0006508);molecular_function:serine-type endopeptidase activity(GO:0004252)
LOC_Os07g42250	2621	2984	111.99	3554	125.62	3350	124.16	544	19.71	782	27.61	2140.11	-2.1353	0.180836	-11.8079	3.55178e-32	9.21953e-30	Down	LOC_Os07g42250	_	molecular_function:strictosidine synthase activity(GO:0016844);biological_process:biosynthetic process(GO:0009058)
LOC_Os08g30080	1542	950	36.05	1624	58.04	1560	58.46	13	0.48	54	1.93	787.875	-5.00946	0.424705	-11.7952	4.1346e-32	1.06194e-29	Down	LOC_Os08g30080	_	biological_process:oxidation-reduction process(GO:0055114);molecular_function:oxidoreductase activity(GO:0016491)
LOC_Os06g47340	3653	3524	94.67	3527	89.24	3230	85.69	711	18.44	878	22.19	2276.58	-1.93032	0.16406	-11.766	5.84436e-32	1.48544e-29	Down	LOC_Os06g47340	_	cellular_component:membrane(GO:0016020);molecular_function:galactosylgalactosylxylosylprotein 3-beta-glucuronosyltransferase activity(GO:0015018)
LOC_Os04g55670	3193	664	18.88	1108	29.67	848	23.81	67	1.84	100	2.67	525.865	-3.16448	0.269881	-11.7254	9.4405e-32	2.37472e-29	Down	LOC_Os04g55670	_	cellular_component:membrane(GO:0016020);molecular_function:galactosylgalactosylxylosylprotein 3-beta-glucuronosyltransferase activity(GO:0015018)
LOC_Os01g05510	9541	356	5.75	450	6.85	429	6.84	0	0	3	0.05	232.816	-7.05577	0.602184	-11.717	1.04327e-31	2.59752e-29	Down	LOC_Os01g05510	_	_
LOC_Os02g05744	6043	1036	25.96	844	19.92	688	17.03	73	1.77	92	2.17	521.226	-3.16055	0.271325	-11.6485	2.33398e-31	5.75243e-29	Down	LOC_Os02g05744	_	biological_process:carbohydrate metabolic process(GO:0005975);molecular_function:hydrolase activity, hydrolyzing O-glycosyl compounds(GO:0004553)
LOC_Os11g39310	3867	665	10.65	653	9.85	853	13.49	0	0	0	0	409.535	-8.75922	0.752726	-11.6367	2.68285e-31	6.54615e-29	Down	LOC_Os11g39310	_	_
LOC_Os05g04510	3311	37017	590.46	32399	486.74	24835	391.23	2492	38.37	3909	58.66	19172.5	-3.09562	0.266302	-11.6245	3.09466e-31	7.4762e-29	Down	LOC_Os05g04510	K00789	biological_process:S-adenosylmethionine biosynthetic process(GO:0006556);molecular_function:methionine adenosyltransferase activity(GO:0004478);molecular_function:ATP binding(GO:0005524)
LOC_Os08g36760	4481	357	8.38	902	19.93	482	11.17	1	0.02	6	0.13	325.597	-6.58023	0.567916	-11.5866	4.81685e-31	1.15227e-28	Down	LOC_Os08g36760	_	_
LOC_Os10g16974	10082	5835	160.73	4191	108.73	3084	83.9	211	5.61	318	8.24	2599.81	-3.80358	0.328466	-11.5799	5.21345e-31	1.23503e-28	Down	LOC_Os10g16974	K05280	biological_process:oxidation-reduction process(GO:0055114);molecular_function:heme binding(GO:0020037);molecular_function:oxidoreductase activity, acting on paired donors, with incorporation or reduction of molecular oxygen(GO:0016705);molecular_function:iron ion binding(GO:0005506)
LOC_Os11g40410	4814	611	6.46	517	5.15	519	5.42	0	0	1	0.01	311.748	-8.02293	0.693511	-11.5686	5.94687e-31	1.39523e-28	Down	LOC_Os11g40410	_	_
LOC_Os03g13820	5683	2232	20.75	2655	23.25	2932	26.93	454	4.08	435	3.81	1661.57	-2.34607	0.202957	-11.5594	6.61401e-31	1.53697e-28	Down	LOC_Os03g13820	_	biological_process:response to stress(GO:0006950);biological_process:protein phosphorylation(GO:0006468);molecular_function:protein kinase activity(GO:0004672)
LOC_Os05g01330	1841	0	0	3	0.3	1	0.1	199	20.14	285	28.11	102.655	6.88718	0.598158	11.514	1.12173e-30	2.58209e-28	Ups	LOC_Os05g01330	_	_
LOC_Os09g25060	1782	1029	36.2	1031	34.16	851	29.57	68	2.31	32	1.06	571.345	-3.96124	0.344102	-11.5118	1.15001e-30	2.62244e-28	Down	LOC_Os09g25060	_	molecular_function:sequence-specific DNA binding(GO:0043565);biological_process:regulation of transcription, DNA-templated(GO:0006355);molecular_function:sequence-specific DNA binding transcription factor activity(GO:0003700)
LOC_Os07g01310	6041	1946	26.41	2261	28.9	2174	29.14	528	6.92	595	7.6	1440.04	-1.73776	0.151064	-11.5035	1.26638e-30	2.86108e-28	Down	LOC_Os07g01310	K05387	cellular_component:membrane(GO:0016020);molecular_function:ionotropic glutamate receptor activity(GO:0004970)
LOC_Os07g18720	12204	532	16.88	401	11.98	496	15.54	2258	69.16	2588	77.25	1300.14	2.48693	0.216326	11.4962	1.37878e-30	3.08644e-28	Ups	LOC_Os07g18720	_	molecular_function:protein binding(GO:0005515)
LOC_Os06g10750	3155	747	24.64	1244	38.64	909	29.61	36	1.15	83	2.58	567.818	-3.77548	0.328466	-11.4943	1.40953e-30	3.12659e-28	Down	LOC_Os06g10750	_	cellular_component:integral component of membrane(GO:0016021);cellular_component:membrane(GO:0016020);molecular_function:transmembrane transporter activity(GO:0022857)
LOC_Os05g32960	2541	549	12.64	557	12.08	506	11.51	15	0.33	46	1	316.626	-3.89452	0.338995	-11.4885	1.50784e-30	3.31454e-28	Down	LOC_Os05g32960	_	_
LOC_Os01g67240	4193	513	8.77	881	14.18	774	13.07	20	0.33	51	0.82	420.627	-4.07472	0.354847	-11.483	1.60548e-30	3.49766e-28	Down	LOC_Os01g67240	_	_
LOC_Os06g12649	2185	69	1.41	113	2.17	96	1.93	583	11.48	595	11.42	303.497	2.8151	0.246064	11.4405	2.62291e-30	5.66362e-28	Ups	LOC_Os06g12649	_	_
LOC_Os05g26040	11216	16	0.2	24	0.28	9	0.11	337	3.99	302	3.48	146.266	4.33366	0.378834	11.4395	2.65443e-30	5.6814e-28	Ups	LOC_Os05g26040	_	_
LOC_Os05g04584	6491	1615	48.83	2485	70.77	1912	57.1	190	5.55	301	8.56	1230.36	-2.82665	0.247118	-11.4384	2.68652e-30	5.70009e-28	Down	LOC_Os05g04584	_	molecular_function:transferase activity, transferring acyl groups other than amino-acyl groups(GO:0016747)
LOC_Os05g42000	2395	795	14.73	1010	17.62	969	17.73	89	1.59	158	2.75	573.167	-2.71314	0.237615	-11.4182	3.39092e-30	7.13263e-28	Down	LOC_Os05g42000	_	biological_process:oxidation-reduction process(GO:0055114);molecular_function:heme binding(GO:0020037);biological_process:response to oxidative stress(GO:0006979);molecular_function:peroxidase activity(GO:0004601)
LOC_Os10g20480	5367	453	3.35	1010	7.04	863	6.31	0	0	0	0	434.212	-8.71256	0.763694	-11.4084	3.79433e-30	7.91296e-28	Down	LOC_Os10g20480	_	_
LOC_Os06g20320	5140	959	27.74	756	20.59	799	22.82	4191	117.01	4302	117.05	2288.19	2.48738	0.218082	11.4058	3.91381e-30	8.09296e-28	Ups	LOC_Os06g20320	_	biological_process:protein transport(GO:0015031);biological_process:protein folding(GO:0006457)
LOC_Os06g15170	2043	2345	67.16	2973	80.19	1741	49.24	121	3.35	229	6.17	1400.51	-3.52142	0.308811	-11.4032	4.03217e-30	8.26764e-28	Down	LOC_Os06g15170	K15397	molecular_function:transferase activity, transferring acyl groups other than amino-acyl groups(GO:0016747);biological_process:lipid biosynthetic process(GO:0008610);cellular_component:membrane(GO:0016020);biological_process:fatty acid biosynthetic process(GO:0006633)
LOC_Os02g53770	11013	1670	27.06	1555	23.73	1559	24.95	7744	121.13	6893	105.07	4044.32	2.35953	0.208193	11.3334	8.96993e-30	1.82389e-27	Ups	LOC_Os02g53770	K01870	biological_process:tRNA aminoacylation for protein translation(GO:0006418);molecular_function:nucleotide binding(GO:0000166);molecular_function:ATP binding(GO:0005524);molecular_function:aminoacyl-tRNA ligase activity(GO:0004812)
LOC_Os10g16440	7300	580	7.61	629	7.77	592	7.67	0	0	0	0	339.416	-8.56209	0.755927	-11.3266	9.68765e-30	1.95354e-27	Down	LOC_Os10g16440	_	molecular_function:protein binding(GO:0005515)
LOC_Os08g07970	9102	870	10.59	959	11	804	9.67	141	1.66	114	1.31	551.079	-2.56559	0.226996	-11.3024	1.27746e-29	2.55492e-27	Down	LOC_Os08g07970	K14431	molecular_function:sequence-specific DNA binding(GO:0043565);biological_process:regulation of transcription, DNA-templated(GO:0006355);molecular_function:sequence-specific DNA binding transcription factor activity(GO:0003700);biological_process:transcription, DNA-templated(GO:0006351)
LOC_Os01g49370	981	590	35.19	754	42.35	760	44.77	53	3.05	25	1.4	412.693	-3.85402	0.34114	-11.2975	1.35037e-29	2.67879e-27	Down	LOC_Os01g49370	_	_
LOC_Os01g61320	2165	39	1.11	40	1.07	31	0.87	584	16.04	386	10.33	231.284	3.82579	0.338963	11.2868	1.52544e-29	3.00168e-27	Ups	LOC_Os01g61320	_	_
LOC_Os12g41720	1916	591	20.24	788	25.42	753	25.47	89	2.94	131	4.22	446.876	-2.49784	0.221358	-11.2842	1.57062e-29	3.06585e-27	Down	LOC_Os12g41720	_	_
LOC_Os01g67570	4465	201	5.2	240	5.84	173	4.42	866	21.61	1299	31.6	570.678	2.53405	0.224609	11.2821	1.60909e-29	3.10219e-27	Ups	LOC_Os01g67570	_	_
LOC_Os07g20164	1736	666	22.45	771	24.47	492	16.38	0	0	0	0	363.304	-8.58151	0.760653	-11.2818	1.61467e-29	3.10219e-27	Down	LOC_Os07g20164	_	_
LOC_Os04g49670	2140	641	88.66	724	94.32	721	98.49	144	19.23	170	22.12	459.494	-1.96162	0.174086	-11.2681	1.88543e-29	3.59409e-27	Down	LOC_Os04g49670	_	_
LOC_Os03g15033	4331	212	8.37	242	9	260	10.14	758	28.89	994	36.92	504.663	2.03182	0.180866	11.2338	2.78102e-29	5.26023e-27	Ups	LOC_Os03g15033	_	_
LOC_Os03g46440	7537	1613	17.48	1808	18.45	1698	18.17	338	3.54	291	2.97	1099.4	-2.23255	0.198879	-11.2256	3.05221e-29	5.72876e-27	Down	LOC_Os03g46440	K14508	molecular_function:protein binding(GO:0005515)
LOC_Os09g24530	2410	321	11.04	259	8.39	253	8.59	1156	38.38	1367	44.24	693.027	2.3267	0.207795	11.1971	4.21171e-29	7.84471e-27	Ups	LOC_Os09g24530	K00592	molecular_function:protein binding(GO:0005515)
LOC_Os03g03020	2263	998	55.35	1158	60.49	899	49.24	3330	178.27	4038	210.68	2137.03	2.01143	0.179716	11.1923	4.44828e-29	8.22258e-27	Ups	LOC_Os03g03020	K02867	biological_process:translation(GO:0006412);cellular_component:ribosome(GO:0005840);molecular_function:structural constituent of ribosome(GO:0003735)
LOC_Os02g57670	2675	734	39.51	915	46.39	821	43.64	2320	120.55	3014	152.62	1592.12	1.85291	0.165823	11.174	5.46659e-29	1.00289e-26	Ups	LOC_Os02g57670	K02939	biological_process:translation(GO:0006412);cellular_component:ribosome(GO:0005840);cellular_component:intracellular(GO:0005622);molecular_function:structural constituent of ribosome(GO:0003735)
LOC_Os08g38900	1569	14191	240.38	12159	193.99	8606	143.97	660	10.79	1173	18.69	6998.79	-3.44999	0.309147	-11.1597	6.42013e-29	1.16904e-26	Down	LOC_Os08g38900	K18883	molecular_function:O-methyltransferase activity(GO:0008171)
LOC_Os04g53760	5238	1924	32.3	1529	24.18	1679	27.84	36	0.58	118	1.86	1003.04	-4.2106	0.379401	-11.098	1.28256e-28	2.31811e-26	Down	LOC_Os04g53760	K10405	molecular_function:microtubule binding(GO:0008017);biological_process:microtubule-based movement(GO:0007018);molecular_function:ATP binding(GO:0005524);molecular_function:microtubule motor activity(GO:0003777);cellular_component:kinesin complex(GO:0005871)
LOC_Os03g59640	6765	1295	28.43	1378	28.49	1062	23.03	4567	96.79	5258	108.6	2791.13	2.13448	0.192867	11.0671	1.81146e-28	3.24997e-26	Ups	LOC_Os03g59640	K03404	molecular_function:magnesium chelatase activity(GO:0016851);biological_process:chlorophyll biosynthetic process(GO:0015995);biological_process:photosynthesis(GO:0015979)
LOC_Os03g52640	3381	235	5.15	279	5.75	230	4.97	900	19.02	1411	29.07	625.012	2.35361	0.212794	11.0605	1.94956e-28	3.47221e-26	Ups	LOC_Os03g52640	_	biological_process:rRNA methylation(GO:0031167);molecular_function:methyltransferase activity(GO:0008168)
LOC_Os07g03960	2097	398	11.63	573	15.76	441	12.72	56	1.58	55	1.51	288.752	-2.85753	0.25885	-11.0393	2.46974e-28	4.36678e-26	Down	LOC_Os07g03960	_	biological_process:transmembrane transport(GO:0055085);cellular_component:integral component of membrane(GO:0016021)
LOC_Os06g02580	1838	269	9.54	235	7.85	212	7.42	950	32.52	1052	35.09	561.289	2.21886	0.201321	11.0215	3.01031e-28	5.28428e-26	Ups	LOC_Os06g02580	_	_
LOC_Os07g47040	7285	72	1.82	96	2.28	79	1.97	748	18.24	549	13.05	326.804	3.12127	0.283356	11.0153	3.22297e-28	5.61717e-26	Ups	LOC_Os07g47040	_	_
LOC_Os02g21660	3012	299	5.89	352	6.54	251	4.89	2333	44.4	1763	32.7	1054.33	2.91923	0.265151	11.0097	3.43226e-28	5.93952e-26	Ups	LOC_Os02g21660	K02865	_
LOC_Os12g08000	9300	6	0.12	2	0.04	2	0.04	230	4.29	184	3.35	91.1255	5.72826	0.520426	11.0069	3.54125e-28	6.08497e-26	Ups	LOC_Os12g08000	_	molecular_function:oxidoreductase activity(GO:0016491);biological_process:metabolic process(GO:0008152)
LOC_Os04g42610	6110	1074	22.57	1615	31.97	1260	26.15	169	3.43	239	4.73	826.718	-2.49202	0.226925	-10.9817	4.68241e-28	7.98956e-26	Down	LOC_Os04g42610	_	_
LOC_Os12g12880	1384	265	12.94	343	15.78	362	17.46	30	1.41	28	1.29	194.75	-3.23323	0.294484	-10.9793	4.8052e-28	8.14215e-26	Down	LOC_Os12g12880	_	_
LOC_Os05g06720	1730	716	19.26	1463	37.07	1285	34.14	83	2.16	98	2.48	685.728	-3.41325	0.312891	-10.9088	1.04671e-27	1.76136e-25	Down	LOC_Os05g06720	_	molecular_function:hydrolase activity, acting on ester bonds(GO:0016788)
LOC_Os05g41760	985	270	16.04	261	14.6	326	19.12	20	1.15	27	1.51	171.633	-3.36294	0.308813	-10.8899	1.28832e-27	2.15309e-25	Down	LOC_Os05g41760	_	biological_process:regulation of transcription, DNA-templated(GO:0006355);molecular_function:sequence-specific DNA binding transcription factor activity(GO:0003700)
LOC_Os04g43760	3226	7444	123.66	5362	83.89	4376	71.79	379	6.08	589	9.21	3463.76	-3.34597	0.307385	-10.8853	1.35477e-27	2.24874e-25	Down	LOC_Os04g43760	K13064	molecular_function:oxidoreductase activity(GO:0016491);biological_process:metabolic process(GO:0008152);molecular_function:protein binding(GO:0005515);molecular_function:intramolecular lyase activity(GO:0016872)
LOC_Os04g53800	2871	366	16.7	947	40.71	604	27.22	0	0	0	0	357.015	-8.42994	0.775689	-10.8677	1.64322e-27	2.7091e-25	Down	LOC_Os04g53800	K08695	molecular_function:coenzyme binding(GO:0050662);molecular_function:catalytic activity(GO:0003824)
LOC_Os07g06450	1994	1118	46.23	1241	48.33	884	36.1	4342	173.31	5161	200.77	2627.05	2.28435	0.21024	10.8654	1.68424e-27	2.75808e-25	Ups	LOC_Os07g06450	_	molecular_function:nucleic acid binding(GO:0003676)
LOC_Os03g41510	4080	812	12.01	694	9.67	738	10.78	2907	41.51	2945	40.99	1673.65	2.12483	0.195575	10.8645	1.70089e-27	2.76678e-25	Ups	LOC_Os03g41510	_	_
LOC_Os03g18779	1288	0	0	0	0	0	0	232	10.17	449	19.19	141.787	8.47771	0.78047	10.8623	1.7427e-27	2.81602e-25	Ups	LOC_Os03g18779	_	_
LOC_Os09g04680	1419	316	16.01	451	21.52	488	24.41	30	1.47	17	0.81	245.854	-3.84081	0.353828	-10.855	1.88794e-27	3.03065e-25	Down	LOC_Os09g04680	_	biological_process:photosynthesis, light reaction(GO:0019684);molecular_function:chlorophyll binding(GO:0016168);cellular_component:membrane(GO:0016020);biological_process:photosynthetic electron transport chain(GO:0009767);cellular_component:photosystem(GO:0009521)
LOC_Os05g11810	5976	642	8.53	787	9.85	790	10.37	85	1.09	144	1.8	465.338	-2.50289	0.230755	-10.8465	2.07132e-27	3.30328e-25	Down	LOC_Os05g11810	K04125	biological_process:oxidation-reduction process(GO:0055114);molecular_function:oxidoreductase activity(GO:0016491)
LOC_Os07g40940	3798	511	19.13	1363	48.05	1690	62.48	25	0.9	11	0.39	672.759	-5.45872	0.504786	-10.8139	2.95665e-27	4.68456e-25	Down	LOC_Os07g40940	_	_
LOC_Os02g02390	5566	859	18.37	488	9.83	566	11.95	7392	152.6	6312	126.99	3309.36	3.51632	0.325709	10.7959	3.59951e-27	5.66633e-25	Ups	LOC_Os02g02390	_	molecular_function:nucleic acid binding(GO:0003676)
LOC_Os04g02970	1716	6	0.39	5	0.31	0	0	174	11.02	200	12.34	81.5321	5.47343	0.507049	10.7947	3.64713e-27	5.70449e-25	Ups	LOC_Os04g02970	_	_
LOC_Os11g47120	3625	239	8.34	803	26.4	632	21.79	1	0.03	5	0.16	312.372	-6.59996	0.61224	-10.78	4.27805e-27	6.64869e-25	Down	LOC_Os11g47120	_	_
LOC_Os03g10060	3575	816	53.52	866	53.5	815	52.79	2014	127.52	2536	156.49	1433.75	1.60987	0.149358	10.7786	4.34343e-27	6.70758e-25	Ups	LOC_Os03g10060	K02946	biological_process:translation(GO:0006412);cellular_component:ribosome(GO:0005840);molecular_function:structural constituent of ribosome(GO:0003735)
LOC_Os03g03470	4624	516	9.05	519	8.57	475	8.22	1774	30.03	1717	28.32	1031.52	1.96027	0.181894	10.777	4.42077e-27	6.78408e-25	Ups	LOC_Os03g03470	_	_
LOC_Os04g35890	2847	224	4.6	245	4.74	197	4	5	0.1	11	0.21	128.837	-4.444	0.412539	-10.7723	4.65126e-27	7.09317e-25	Down	LOC_Os04g35890	_	biological_process:protein phosphorylation(GO:0006468);molecular_function:ATP binding(GO:0005524);molecular_function:protein kinase activity(GO:0004672)
LOC_Os04g55050	3308	237	6.05	383	9.21	258	6.51	1997	49.23	1726	41.47	964.298	2.82173	0.262424	10.7525	5.7646e-27	8.70604e-25	Ups	LOC_Os04g55050	K02433	molecular_function:carbon-nitrogen ligase activity, with glutamine as amido-N-donor(GO:0016884)
LOC_Os05g06780	1410	900	71.74	1242	93.24	1695	133.43	106	8.16	138	10.35	772.178	-3.15647	0.293563	-10.7523	5.78024e-27	8.70604e-25	Down	LOC_Os05g06780	_	_
LOC_Os06g13700	822	0	0	0	0	0	0	228	42.5	375	68.12	126.311	8.3748	0.778953	10.7514	5.83963e-27	8.74154e-25	Ups	LOC_Os06g13700	_	_
LOC_Os01g23710	3028	897	24.9	900	23.53	820	22.48	50	1.34	118	3.08	528.542	-3.1731	0.295343	-10.7438	6.33911e-27	9.43135e-25	Down	LOC_Os01g23710	_	_
LOC_Os04g16722	4203	236	3.29	325	4.26	325	4.47	25	0.34	22	0.29	176.492	-3.38968	0.315793	-10.7339	7.05917e-27	1.0439e-24	Down	LOC_Os04g16722	_	molecular_function:oxidoreductase activity(GO:0016491);biological_process:metabolic process(GO:0008152);molecular_function:protein binding(GO:0005515);molecular_function:intramolecular lyase activity(GO:0016872)
LOC_Os02g41780	3960	237	8.28	456	15	339	11.69	0	0	8	0.26	194.513	-5.79549	0.540823	-10.7161	8.55657e-27	1.25771e-24	Down	LOC_Os02g41780	K15285	_
LOC_Os01g32730	3918	796	26.4	691	21.59	674	22.08	2398	76.78	2804	87.5	1512.88	2.00388	0.187034	10.714	8.74913e-27	1.27149e-24	Ups	LOC_Os01g32730	_	_
LOC_Os03g02190	1762	427	14.97	1646	54.35	1637	56.67	16	0.54	23	0.76	697.746	-5.44097	0.50784	-10.7139	8.75453e-27	1.27149e-24	Down	LOC_Os03g02190	_	biological_process:protein phosphorylation(GO:0006468);molecular_function:ATP binding(GO:0005524);molecular_function:protein kinase activity(GO:0004672)
LOC_Os10g40710	1722	521	24.15	727	31.74	488	22.34	9	0.4	37	1.61	335.34	-4.34388	0.405463	-10.7134	8.81067e-27	1.27207e-24	Down	LOC_Os10g40710	_	_
LOC_Os11g46300	1904	486	8.29	474	7.61	423	7.12	0	0	0	0	261.086	-8.22043	0.768424	-10.6978	1.04255e-26	1.49636e-24	Down	LOC_Os11g46300	_	_
LOC_Os12g41810	3725	133	3.26	87	2.01	146	3.53	858	20.28	894	20.59	443	2.96339	0.27706	10.6958	1.06452e-26	1.51897e-24	Ups	LOC_Os12g41810	_	_
LOC_Os04g46010	2698	529	16.89	347	10.44	348	10.98	2590	79.85	3111	93.47	1441.37	2.91495	0.273077	10.6745	1.34028e-26	1.90133e-24	Ups	LOC_Os04g46010	_	_
LOC_Os03g10600	6092	35	0.57	22	0.34	28	0.45	393	6.16	301	4.6	165.931	3.69826	0.348048	10.6257	2.26216e-26	3.19055e-24	Ups	LOC_Os03g10600	_	_
LOC_Os02g41470	11939	521	9.78	403	7.12	490	9.08	3620	65.59	2732	48.25	1639.46	2.89376	0.272784	10.6082	2.72836e-26	3.82598e-24	Ups	LOC_Os02g41470	K04567	molecular_function:nucleic acid binding(GO:0003676);biological_process:tRNA aminoacylation for protein translation(GO:0006418);molecular_function:ATP binding(GO:0005524);molecular_function:aminoacyl-tRNA ligase activity(GO:0004812);molecular_function:nucleotide binding(GO:0000166)
LOC_Os09g28354	7536	570	20.14	586	19.5	531	18.53	66	2.25	112	3.72	355.448	-2.47302	0.233736	-10.5804	3.67432e-26	5.12305e-24	Down	LOC_Os09g28354	K09419	molecular_function:sequence-specific DNA binding(GO:0043565);biological_process:regulation of transcription, DNA-templated(GO:0006355);cellular_component:nucleus(GO:0005634);molecular_function:sequence-specific DNA binding transcription factor activity(GO:0003700)
LOC_Os11g19250	10292	221	4.33	184	3.4	183	3.54	1179	22.31	973	17.94	574.39	2.60716	0.246522	10.5758	3.86026e-26	5.35173e-24	Ups	LOC_Os11g19250	K14799	biological_process:ribosome biogenesis(GO:0042254);cellular_component:nucleus(GO:0005634)
ChrSy.fgenesh.gene.50	1864	230	23.24	248	23.6	238	23.75	652	63.6	863	82.04	454.97	1.81935	0.172843	10.526	6.55704e-26	9.03908e-24	Ups	ChrSy.fgenesh.gene.50	_	_
LOC_Os11g45740	3014	252	10.52	352	13.84	222	9.15	7	0.28	16	0.63	159.865	-4.24973	0.404302	-10.5113	7.66625e-26	1.05088e-23	Down	LOC_Os11g45740	K09422	_
LOC_Os10g21268	1555	347	13.06	630	22.33	684	25.42	35	1.27	26	0.92	324.094	-3.86047	0.367322	-10.5098	7.78877e-26	1.06093e-23	Down	LOC_Os10g21268	K01601	molecular_function:ribulose-bisphosphate carboxylase activity(GO:0016984);biological_process:carbon fixation(GO:0015977);molecular_function:magnesium ion binding(GO:0000287)
LOC_Os12g32470	5223	32	0.94	23	0.64	28	0.81	288	8.16	252	6.96	131.681	3.38815	0.322395	10.5093	7.82655e-26	1.06093e-23	Ups	LOC_Os12g32470	_	_
LOC_Os09g14610	8570	1700	17.21	1464	13.96	1907	19.07	281	2.75	247	2.35	1071.75	-2.46596	0.234998	-10.4936	9.24676e-26	1.24652e-23	Down	LOC_Os09g14610	_	molecular_function:protein binding(GO:0005515);biological_process:RNA processing(GO:0006396);molecular_function:ribonuclease III activity(GO:0004525);molecular_function:RNA binding(GO:0003723)
LOC_Os12g43560	4709	762	16.05	1066	21.15	1030	21.43	169	3.44	198	3.92	614.555	-2.17861	0.207792	-10.4846	1.01667e-25	1.36301e-23	Down	LOC_Os12g43560	_	biological_process:protein ubiquitination(GO:0016567);molecular_function:ubiquitin-protein transferase activity(GO:0004842)
LOC_Os10g24004	802	0	0	0	0	0	0	216	15.21	281	19.29	105.056	8.17805	0.781651	10.4625	1.28376e-25	1.70259e-23	Ups	LOC_Os10g24004	_	_
LOC_Os02g02840	3771	606	24.76	596	22.93	528	21.31	66	2.6	111	4.27	363.599	-2.51602	0.24048	-10.4625	1.28392e-25	1.70259e-23	Down	LOC_Os02g02840	K04392	biological_process:small GTPase mediated signal transduction(GO:0007264);molecular_function:GTP binding(GO:0005525)
LOC_Os01g62980	1253	268	8.47	274	8.16	488	15.23	6	0.18	13	0.39	198.03	-4.76814	0.455902	-10.4587	1.3368e-25	1.76313e-23	Down	LOC_Os01g62980	_	_
LOC_Os08g14350	711	0	0	0	0	0	0	182	14.46	522	40.41	144.621	8.36559	0.800097	10.4557	1.37953e-25	1.8097e-23	Ups	LOC_Os08g14350	_	_
LOC_Os01g66500	5101	302	3.77	295	3.47	282	3.48	821	9.9	930	10.93	538.073	1.74007	0.166488	10.4516	1.44121e-25	1.88051e-23	Ups	LOC_Os01g66500	K01952	_
LOC_Os02g04250	2315	2051	27.91	2328	29.84	1914	25.73	250	3.28	436	5.58	1328.71	-2.43082	0.23286	-10.439	1.64589e-25	2.13615e-23	Down	LOC_Os02g04250	_	molecular_function:transferase activity, transferring glycosyl groups(GO:0016757)
LOC_Os10g33920	7113	996	17.54	1154	19.14	702	12.21	57	0.97	112	1.86	572.32	-3.26888	0.313229	-10.4361	1.69718e-25	2.19107e-23	Down	LOC_Os10g33920	K15285	_
LOC_Os05g44330	6940	263	3.78	181	2.45	181	2.57	1073	14.9	1469	19.88	654.88	2.72117	0.260808	10.4336	1.74185e-25	2.23691e-23	Ups	LOC_Os05g44330	K03152	_
LOC_Os02g47360	2958	231	5.7	160	3.72	184	4.48	1011	24.06	1034	23.98	545.481	2.55203	0.244982	10.4172	2.06887e-25	2.64295e-23	Ups	LOC_Os02g47360	_	molecular_function:endonuclease activity(GO:0004519)
LOC_Os03g24020	2782	722	40	1032	53.85	726	39.73	3376	180.57	3633	189.37	1958.25	2.24244	0.215536	10.404	2.37661e-25	3.02027e-23	Ups	LOC_Os03g24020	K02933	molecular_function:rRNA binding(GO:0019843);biological_process:translation(GO:0006412);cellular_component:ribosome(GO:0005840);molecular_function:structural constituent of ribosome(GO:0003735)
LOC_Os05g28090	1765	1062	27.12	1152	27.71	1029	25.95	2597	64.02	3067	73.69	1813.05	1.55283	0.149496	10.3871	2.83894e-25	3.58913e-23	Ups	LOC_Os05g28090	_	biological_process:oxidation-reduction process(GO:0055114);molecular_function:oxidoreductase activity, acting on NAD(P)H, quinone or similar compound as acceptor(GO:0016655)
LOC_Os10g30450	1783	1008	39.98	931	34.78	884	34.63	64	2.45	142	5.3	576.013	-2.99501	0.288394	-10.3851	2.89837e-25	3.64537e-23	Down	LOC_Os10g30450	_	molecular_function:metal ion binding(GO:0046872);biological_process:metal ion transport(GO:0030001)
LOC_Os02g43370	4584	14	0.24	10	0.16	16	0.27	233	3.79	830	13.17	224.531	5.1209	0.493398	10.3788	3.09486e-25	3.87254e-23	Ups	LOC_Os02g43370	_	biological_process:transmembrane transport(GO:0055085)
LOC_Os01g53500	594	373	36.74	458	42.49	400	38.91	17	1.62	47	4.36	244.744	-3.44563	0.332108	-10.375	3.22095e-25	4.00975e-23	Down	LOC_Os01g53500	_	molecular_function:zinc ion binding(GO:0008270);molecular_function:protein binding(GO:0005515)
LOC_Os11g03990	4360	106	3.4	109	3.29	114	3.61	787	24.38	579	17.48	357.326	2.78943	0.268965	10.371	3.36091e-25	4.16275e-23	Ups	LOC_Os11g03990	K14848	molecular_function:protein binding(GO:0005515)
LOC_Os08g15460	9139	524	6.91	432	5.37	516	6.72	1865	23.75	1897	23.54	1081.43	2.09404	0.202888	10.3212	5.6539e-25	6.96743e-23	Ups	LOC_Os08g15460	K10956	cellular_component:membrane(GO:0016020);biological_process:protein transport(GO:0015031)
LOC_Os07g40120	2355	41	1.02	47	1.1	40	0.98	231	5.54	270	6.31	130.455	2.68495	0.260205	10.3186	5.80716e-25	7.12033e-23	Ups	LOC_Os07g40120	_	_
LOC_Os11g41150	1240	1119	83.72	1060	74.7	1335	98.64	111	8.02	208	14.64	729.757	-2.6879	0.261022	-10.2976	7.22509e-25	8.81461e-23	Down	LOC_Os11g41150	K18635	_
LOC_Os04g03796	8517	289	3.89	444	5.63	569	7.56	0	0	0	0	244.212	-8.03886	0.782592	-10.2721	9.41482e-25	1.14289e-22	Down	LOC_Os04g03796	_	biological_process:proteolysis(GO:0006508);molecular_function:serine-type endopeptidase activity(GO:0004252)
LOC_Os06g47820	2434	263	9.81	283	9.95	218	8.03	13	0.47	25	0.88	151.948	-3.49042	0.340267	-10.2579	1.09097e-24	1.3178e-22	Down	LOC_Os06g47820	_	biological_process:protein phosphorylation(GO:0006468);molecular_function:protein kinase activity(GO:0004672)
LOC_Os11g45840	2745	309	9.02	436	11.99	413	11.91	0	0	0	0	217.417	-7.97809	0.77803	-10.2542	1.1329e-24	1.36171e-22	Down	LOC_Os11g45840	_	molecular_function:ADP binding(GO:0043531)
LOC_Os08g06230	6385	259	7.64	254	7.06	257	7.49	1330	37.88	1057	29.34	659.777	2.37974	0.232194	10.2489	1.19665e-24	1.43128e-22	Ups	LOC_Os08g06230	K06943	molecular_function:GTP binding(GO:0005525)
LOC_Os01g41160	2093	196	10.06	232	11.21	261	13.23	14	0.69	21	1.01	137.019	-3.4539	0.337438	-10.2357	1.37265e-24	1.63379e-22	Down	LOC_Os01g41160	_	biological_process:oxidation-reduction process(GO:0055114);molecular_function:oxidoreductase activity(GO:0016491)
LOC_Os08g44290	2595	2424	71.45	2574	71.46	2302	67.01	7439	211.67	7372	204.43	4540.92	1.77433	0.173578	10.2221	1.57935e-24	1.87069e-22	Ups	LOC_Os08g44290	K11294	molecular_function:nucleic acid binding(GO:0003676)
LOC_Os03g19270	1349	253	5.83	199	4.32	214	4.87	4	0.09	12	0.26	129.389	-4.43466	0.434217	-10.213	1.73402e-24	2.04397e-22	Down	LOC_Os03g19270	_	biological_process:response to stress(GO:0006950)
LOC_Os12g41140	6247	208	3.95	387	6.92	300	5.62	13	0.24	19	0.34	174.14	-3.90763	0.383025	-10.202	1.94227e-24	2.27844e-22	Down	LOC_Os12g41140	_	_
LOC_Os08g04450	2389	180	3.3	304	5.26	227	4.12	1000	17.72	1252	21.62	609.901	2.39453	0.234974	10.1906	2.18452e-24	2.55035e-22	Ups	LOC_Os08g04450	_	_
LOC_Os08g28784	885	779	51.5	436	27.15	288	18.8	0	0	0	0	286.654	-8.07937	0.793075	-10.1874	2.25703e-24	2.62245e-22	Down	LOC_Os08g28784	_	_
LOC_Os06g16980	16093	127	1.57	158	1.84	180	2.2	2467	29.51	1234	14.38	898.793	3.6867	0.361986	10.1847	2.32188e-24	2.68502e-22	Ups	LOC_Os06g16980	_	biological_process:DNA topological change(GO:0006265);cellular_component:chromosome(GO:0005694);molecular_function:DNA topoisomerase activity(GO:0003916);molecular_function:DNA binding(GO:0003677);molecular_function:DNA topoisomerase type I activity(GO:0003917)
LOC_Os01g16290	11847	238	4.3	150	2.55	226	4.04	3909	68.23	2004	34.09	1411.7	3.9241	0.385492	10.1794	2.4496e-24	2.81935e-22	Ups	LOC_Os01g16290	K02470	biological_process:DNA topological change(GO:0006265);molecular_function:ATP binding(GO:0005524);molecular_function:DNA topoisomerase type II (ATP-hydrolyzing) activity(GO:0003918);molecular_function:DNA binding(GO:0003677)
LOC_Os11g45850	1234	310	18.68	444	25.2	362	21.54	0	0	0	0	209.485	-7.93317	0.779512	-10.1771	2.50945e-24	2.87468e-22	Down	LOC_Os11g45850	_	molecular_function:sequence-specific DNA binding(GO:0043565);biological_process:regulation of transcription, DNA-templated(GO:0006355);molecular_function:sequence-specific DNA binding transcription factor activity(GO:0003700)
LOC_Os05g49060	2791	454	20.05	802	33.35	415	18.1	4443	189.39	4416	183.45	2205.3	3.11598	0.306394	10.1699	2.70302e-24	3.08195e-22	Ups	LOC_Os05g49060	_	_
LOC_Os01g64090	2628	133	10.85	117	8.99	115	9.27	1129	88.93	732	56.2	473.21	3.07154	0.30208	10.168	2.75638e-24	3.12817e-22	Ups	LOC_Os01g64090	K02865	_
LOC_Os12g12140	492	0	0	0	0	0	0	183	21.01	260	29.09	93.3193	8.01531	0.789308	10.1549	3.15246e-24	3.56112e-22	Ups	LOC_Os12g12140	_	molecular_function:oxidoreductase activity(GO:0016491);biological_process:metabolic process(GO:0008152)
LOC_Os04g32490	6540	234	4.73	293	5.57	240	4.79	763	14.88	839	15.94	485.144	1.81202	0.178695	10.1403	3.65864e-24	4.11386e-22	Ups	LOC_Os04g32490	_	molecular_function:nucleotidyltransferase activity(GO:0016779);biological_process:RNA processing(GO:0006396);molecular_function:RNA binding(GO:0003723)
LOC_Os05g48210	883	473	31.34	459	28.64	441	28.86	21	1.34	57	3.55	275.238	-3.32934	0.328678	-10.1295	4.08834e-24	4.57594e-22	Down	LOC_Os05g48210	_	_
LOC_Os02g02860	5682	356	10.02	321	8.51	224	6.23	1451	39.42	1745	46.2	848.052	2.54125	0.251125	10.1195	4.52931e-24	5.04635e-22	Ups	LOC_Os02g02860	K01885	biological_process:tRNA aminoacylation(GO:0043039);molecular_function:ligase activity, forming aminoacyl-tRNA and related compounds(GO:0016876);molecular_function:ATP binding(GO:0005524)
LOC_Os06g18000	1930	625	18.95	689	19.67	609	18.23	152	4.45	159	4.53	428.653	-1.85324	0.183174	-10.1174	4.62582e-24	5.11865e-22	Down	LOC_Os06g18000	_	_
LOC_Os01g09770	3461	1059	29.82	1337	35.46	1152	32.03	274	7.45	348	9.22	798.803	-1.7448	0.17246	-10.1172	4.63615e-24	5.11865e-22	Down	LOC_Os01g09770	_	_
LOC_Os03g48180	5308	4257	90.47	6504	130.19	5040	105.78	592	12.15	968	19.35	3290.14	-2.55792	0.253304	-10.0982	5.62527e-24	6.18272e-22	Down	LOC_Os03g48180	K14638	cellular_component:membrane(GO:0016020);biological_process:transport(GO:0006810);molecular_function:transporter activity(GO:0005215)
LOC_Os04g08828	3972	810	14.16	1131	18.63	1272	21.97	89	1.5	165	2.71	656.298	-2.86817	0.284176	-10.0929	5.93668e-24	6.49573e-22	Down	LOC_Os04g08828	_	biological_process:oxidation-reduction process(GO:0055114);molecular_function:heme binding(GO:0020037);molecular_function:oxidoreductase activity, acting on paired donors, with incorporation or reduction of molecular oxygen(GO:0016705);molecular_function:iron ion binding(GO:0005506)
LOC_Os03g60100	1930	1117	67.1	1440	81.47	911	54.04	6314	366.14	5869	331.68	3261.74	2.54919	0.25261	10.0914	6.03095e-24	6.56943e-22	Ups	LOC_Os03g60100	K02879	biological_process:translation(GO:0006412);cellular_component:ribosome(GO:0005840);cellular_component:intracellular(GO:0005622);molecular_function:structural constituent of ribosome(GO:0003735)
LOC_Os11g33394	6571	225	4.71	560	11.03	595	12.29	0	0	0	0	257.466	-7.99266	0.7927	-10.0828	6.5798e-24	7.13542e-22	Down	LOC_Os11g33394	_	_
LOC_Os04g26320	3248	317	18.62	366	20.25	347	20.13	0	0	0	0	193.932	-7.86252	0.779932	-10.081	6.70115e-24	7.23487e-22	Down	LOC_Os04g26320	_	molecular_function:oxidoreductase activity(GO:0016491);biological_process:metabolic process(GO:0008152);molecular_function:protein binding(GO:0005515);molecular_function:intramolecular lyase activity(GO:0016872)
LOC_Os04g42250	5770	4779	80.03	5080	80.12	3608	59.67	734	11.87	923	14.54	2890.35	-2.24595	0.223405	-10.0533	8.88523e-24	9.55064e-22	Down	LOC_Os04g42250	K13065	molecular_function:transferase activity, transferring acyl groups other than amino-acyl groups(GO:0016747)
LOC_Os07g32590	4335	104	3.81	185	6.38	146	5.28	810	28.65	785	27.06	422.515	2.61013	0.260162	10.0327	1.09446e-23	1.17127e-21	Ups	LOC_Os07g32590	K01265	_
LOC_Os11g39320	4927	289	4.96	255	4.12	320	5.43	0	0	1	0.02	163.445	-7.18975	0.716815	-10.0301	1.1236e-23	1.1972e-21	Down	LOC_Os11g39320	_	molecular_function:ADP binding(GO:0043531)
LOC_Os02g20360	5540	1484	41.37	1171	30.74	838	23.07	21992	591.77	11545	302.76	8001.84	3.91669	0.390732	10.024	1.1959e-23	1.26869e-21	Ups	LOC_Os02g20360	_	molecular_function:lyase activity(GO:0016829);biological_process:cellular amino acid metabolic process(GO:0006520)
LOC_Os04g41490	11643	200	2.05	175	1.69	179	1.82	577	5.72	749	7.24	385.051	1.98921	0.198606	10.0159	1.29832e-23	1.37139e-21	Ups	LOC_Os04g41490	K03018	biological_process:transcription, DNA-templated(GO:0006351);molecular_function:DNA-directed RNA polymerase activity(GO:0003899);molecular_function:DNA binding(GO:0003677)
LOC_Os11g07670	1052	445	24.75	400	20.95	365	20.05	60	3.22	54	2.83	253.165	-2.60585	0.26029	-10.0113	1.35926e-23	1.42957e-21	Down	LOC_Os11g07670	_	_
LOC_Os01g05820	7266	369	12.76	614	20	581	19.84	6	0.2	31	1.01	300.496	-4.46263	0.445792	-10.0106	1.36948e-23	1.43414e-21	Down	LOC_Os01g05820	K18592	biological_process:glutathione metabolic process(GO:0006749);molecular_function:gamma-glutamyltransferase activity(GO:0003840)
LOC_Os02g07230	2993	1097	22.35	1423	27.3	1282	25.79	3382	66.51	4527	86.76	2384.61	1.79651	0.179596	10.0031	1.47696e-23	1.54008e-21	Ups	LOC_Os02g07230	_	biological_process:tetrapyrrole biosynthetic process(GO:0033014);molecular_function:hydroxymethylbilane synthase activity(GO:0004418)
LOC_Os03g15630	1260	350	17.67	505	24.01	540	26.92	35	1.71	63	2.99	282.299	-3.02192	0.302447	-9.99158	1.65919e-23	1.72274e-21	Down	LOC_Os03g15630	_	_
LOC_Os08g21879	3178	221	4.16	224	3.97	265	4.93	817	14.85	820	14.52	483.495	1.95262	0.195549	9.98531	1.76742e-23	1.82734e-21	Ups	LOC_Os08g21879	_	molecular_function:oxidoreductase activity(GO:0016491);biological_process:metabolic process(GO:0008152);molecular_function:protein binding(GO:0005515);molecular_function:intramolecular lyase activity(GO:0016872);molecular_function:iron-sulfur cluster binding(GO:0051536);molecular_function:electron carrier activity(GO:0009055)
LOC_Os12g18110	8166	1019	27.46	883	22.41	1025	27.28	3423	89.05	3423	86.79	2015.54	1.97005	0.197422	9.9789	1.88554e-23	1.94092e-21	Ups	LOC_Os12g18110	K12386	_
LOC_Os03g57460	3630	641	18.19	1282	34.26	1396	39.12	11	0.3	51	1.36	633.176	-4.75694	0.476719	-9.97849	1.89319e-23	1.94092e-21	Down	LOC_Os03g57460	_	_
LOC_Os04g17100	1224	11041	458.8	8956	350.52	7596	311.73	1406	56.4	1600	62.55	5863.99	-2.41528	0.242155	-9.97413	1.97831e-23	2.0197e-21	Down	LOC_Os04g17100	_	molecular_function:metal ion binding(GO:0046872);biological_process:metal ion transport(GO:0030001)
LOC_Os06g08884	2699	222	5.89	203	5.07	239	6.26	673	17.24	771	19.25	432.18	1.86161	0.186748	9.96855	2.09266e-23	2.12754e-21	Ups	LOC_Os06g08884	_	_
LOC_Os04g08550	2952	771	31.33	1131	43.28	1056	42.37	179	7.02	170	6.5	629.775	-2.28399	0.229205	-9.9648	2.17301e-23	2.20006e-21	Down	LOC_Os04g08550	_	_
LOC_Os01g35330	1211	6	0.23	27	0.99	9	0.35	306	11.5	575	21.06	191.387	4.85678	0.487478	9.96309	2.21081e-23	2.2244e-21	Ups	LOC_Os01g35330	_	_
LOC_Os05g01270	2866	3293	166.09	3964	188.31	2752	137.08	16905	823.1	14741	699.49	8679.67	2.40457	0.241353	9.96289	2.21529e-23	2.2244e-21	Ups	LOC_Os05g01270	K03768	biological_process:protein folding(GO:0006457);molecular_function:peptidyl-prolyl cis-trans isomerase activity(GO:0003755);biological_process:protein peptidyl-prolyl isomerization(GO:0000413)
LOC_Os03g12280	608	0	0	0	0	0	0	168	23.26	234	31.57	84.748	7.89424	0.793833	9.94445	2.66635e-23	2.66635e-21	Ups	LOC_Os03g12280	_	_
LOC_Os06g14370	3003	778	18.02	715	15.6	612	14	60	1.34	118	2.57	434.832	-2.7837	0.280032	-9.94064	2.77029e-23	2.75898e-21	Down	LOC_Os06g14370	_	_
LOC_Os06g45940	7530	358	6.54	365	6.28	272	4.9	25	0.44	43	0.74	201.975	-3.06151	0.308124	-9.93596	2.90358e-23	2.87998e-21	Down	LOC_Os06g45940	K03549	biological_process:potassium ion transmembrane transport(GO:0071805);cellular_component:membrane(GO:0016020);molecular_function:potassium ion transmembrane transporter activity(GO:0015079)
LOC_Os09g19160	9076	214	6.33	480	13.38	580	16.95	0	0	0	0	238	-7.90095	0.795467	-9.93246	3.00733e-23	2.97081e-21	Down	LOC_Os09g19160	_	biological_process:protein phosphorylation(GO:0006468);molecular_function:protein kinase activity(GO:0004672)
LOC_Os08g10440	3884	3	0.05	6	0.1	9	0.16	123	2.11	176	2.94	66.3356	4.56387	0.459932	9.92291	3.30953e-23	3.25615e-21	Ups	LOC_Os08g10440	_	molecular_function:ADP binding(GO:0043531)
LOC_Os03g04169	10341	647	20.55	678	20.28	571	17.91	4154	127.37	2951	88.18	1895.46	2.64711	0.266779	9.92246	3.32454e-23	3.25778e-21	Ups	LOC_Os03g04169	K00765	cellular_component:cytoplasm(GO:0005737);molecular_function:ATP phosphoribosyltransferase activity(GO:0003879);molecular_function:magnesium ion binding(GO:0000287);biological_process:histidine biosynthetic process(GO:0000105)
LOC_Os06g45660	2166	499	30.04	623	35.32	591	35.13	1496	86.93	1631	92.36	987.783	1.62179	0.163461	9.92155	3.35496e-23	3.27445e-21	Ups	LOC_Os06g45660	_	_
LOC_Os06g26234	29845	80	1.26	122	1.8	99	1.54	994	15.07	634	9.37	410.264	3.15791	0.318672	9.90961	3.78113e-23	3.67568e-21	Ups	LOC_Os06g26234	_	biological_process:carbohydrate metabolic process(GO:0005975);molecular_function:hydrolase activity, hydrolyzing O-glycosyl compounds(GO:0004553);molecular_function:cation binding(GO:0043169);molecular_function:catalytic activity(GO:0003824)
LOC_Os06g35730	2642	175	12.49	177	11.89	131	9.23	1123	77.35	836	56.12	514.431	2.7517	0.278376	9.88485	4.84321e-23	4.68946e-21	Ups	LOC_Os06g35730	K02868	_
LOC_Os01g72800	2875	723	31.45	941	38.55	785	33.72	3422	143.7	2974	121.71	1834.04	2.13957	0.216459	9.88443	4.86365e-23	4.69063e-21	Ups	LOC_Os01g72800	K03110	biological_process:SRP-dependent cotranslational protein targeting to membrane(GO:0006614);molecular_function:GTP binding(GO:0005525)
LOC_Os05g50990	4402	577	10.43	681	11.59	807	14.4	23	0.4	72	1.22	408.07	-3.60911	0.365525	-9.87376	5.40991e-23	5.19692e-21	Down	LOC_Os05g50990	_	_
LOC_Os06g30750	4034	6407	149.88	6357	140.07	5556	128.36	1524	34.42	1778	39.13	4158.66	-1.70602	0.173152	-9.85278	6.66752e-23	6.3799e-21	Down	LOC_Os06g30750	_	_
LOC_Os11g39670	4407	296	5.07	270	4.36	240	4.06	811	13.41	986	15.89	533.187	1.89234	0.192458	9.83247	8.159e-23	7.77655e-21	Ups	LOC_Os11g39670	_	biological_process:tRNA aminoacylation for protein translation(GO:0006418);molecular_function:ATP binding(GO:0005524);molecular_function:aminoacyl-tRNA ligase activity(GO:0004812);molecular_function:nucleotide binding(GO:0000166);biological_process:seryl-tRNA aminoacylation(GO:0006434);cellular_component:cytoplasm(GO:0005737);molecular_function:serine-tRNA ligase activity(GO:0004828)
LOC_Os04g47360	4850	3161	60.96	7075	128.5	5130	97.7	85728	1595.9	49908	905.45	32443.6	3.81776	0.3883	9.83199	8.19859e-23	7.78388e-21	Ups	LOC_Os04g47360	K01322	molecular_function:serine-type peptidase activity(GO:0008236);biological_process:proteolysis(GO:0006508);molecular_function:serine-type exopeptidase activity(GO:0070008);molecular_function:serine-type endopeptidase activity(GO:0004252)
LOC_Os01g32364	8970	1027	28.65	993	26.09	893	24.61	187	5.04	147	3.86	622.007	-2.3226	0.236274	-9.8301	8.35363e-23	7.90033e-21	Down	LOC_Os01g32364	K05350	biological_process:carbohydrate metabolic process(GO:0005975);molecular_function:hydrolase activity, hydrolyzing O-glycosyl compounds(GO:0004553)
LOC_Os06g39708	1527	273	10.46	457	16.49	467	17.67	35	1.29	26	0.94	237.437	-3.41662	0.347789	-9.82382	8.89086e-23	8.37595e-21	Down	LOC_Os06g39708	K02704	biological_process:photosynthesis, light reaction(GO:0019684);molecular_function:chlorophyll binding(GO:0016168);cellular_component:membrane(GO:0016020);biological_process:photosynthetic electron transport chain(GO:0009767);cellular_component:photosystem(GO:0009521)
LOC_Os12g43600	977	7487	507	7874	502.2	5898	394.45	1209	79.03	1660	105.76	4614.67	-2.12069	0.215976	-9.8191	9.31735e-23	8.74397e-21	Down	LOC_Os12g43600	_	molecular_function:nucleic acid binding(GO:0003676)
LOC_Os03g37270	6230	157	4.84	179	5.2	151	4.6	471	14.03	604	17.54	319.083	1.87962	0.19147	9.81681	9.53105e-23	8.91025e-21	Ups	LOC_Os03g37270	_	molecular_function:nucleic acid binding(GO:0003676)
LOC_Os03g12360	4437	883	13.32	950	13.5	974	14.51	228	3.32	202	2.87	621.297	-1.92082	0.19587	-9.80665	1.05412e-22	9.81697e-21	Down	LOC_Os03g12360	K16055	biological_process:trehalose biosynthetic process(GO:0005992);molecular_function:catalytic activity(GO:0003824)
LOC_Os07g35985	4063	299	5.55	316	5.52	283	5.18	0	0	0	0	169.314	-7.69045	0.786443	-9.77877	1.38894e-22	1.2886e-20	Down	LOC_Os07g35985	_	_
LOC_Os02g40880	1911	290	14.51	496	23.38	311	15.37	2813	135.91	2178	102.55	1282.14	2.91586	0.298214	9.77776	1.40286e-22	1.29658e-20	Ups	LOC_Os02g40880	K02875	biological_process:translation(GO:0006412);cellular_component:ribosome(GO:0005840);cellular_component:intracellular(GO:0005622);molecular_function:structural constituent of ribosome(GO:0003735)
LOC_Os04g53370	1658	667	31.05	1043	45.72	834	38.34	124	5.57	171	7.49	539.166	-2.32251	0.237901	-9.76254	1.63013e-22	1.50095e-20	Down	LOC_Os04g53370	_	molecular_function:transferase activity, transferring acyl groups(GO:0016746);biological_process:metabolic process(GO:0008152)
LOC_Os11g13934	691	0	0	0	0	0	0	158	12.91	203	16.17	76.3458	7.76798	0.798032	9.73392	2.16108e-22	1.97564e-20	Ups	LOC_Os11g13934	_	_
LOC_Os03g21900	3634	1680	60.08	1270	42.78	1839	64.95	6925	239.07	7799	262.4	4036.71	2.34243	0.240647	9.73388	2.16186e-22	1.97564e-20	Ups	LOC_Os03g21900	K01599	biological_process:porphyrin-containing compound biosynthetic process(GO:0006779);molecular_function:uroporphyrinogen decarboxylase activity(GO:0004853)
LOC_Os10g38580	1098	2637	152.01	4159	225.8	4408	250.94	281	15.64	532	28.85	2270.04	-2.98196	0.306466	-9.73015	2.2427e-22	2.04186e-20	Down	LOC_Os10g38580	K00799	molecular_function:protein binding(GO:0005515)
LOC_Os05g32460	1534	499	31.09	589	34.57	500	30.77	113	6.8	139	8.15	352.309	-1.8838	0.193723	-9.7242	2.37776e-22	2.15677e-20	Down	LOC_Os05g32460	_	_
LOC_Os08g03380	4113	412	16.76	370	14.18	422	16.96	1318	51.77	1293	49.49	785.587	1.86458	0.191831	9.7199	2.48016e-22	2.24133e-20	Ups	LOC_Os08g03380	_	_
LOC_Os04g51280	2269	225	13.77	243	14.01	154	9.31	947	55.95	1012	58.27	534.608	2.38388	0.24563	9.70514	2.86679e-22	2.57222e-20	Ups	LOC_Os04g51280	_	_
LOC_Os06g28670	2070	173	6.47	266	9.37	246	9.08	3	0.11	14	0.49	131.908	-4.3707	0.45035	-9.70512	2.86739e-22	2.57222e-20	Down	LOC_Os06g28670	_	biological_process:carbohydrate metabolic process(GO:0005975);molecular_function:polygalacturonase activity(GO:0004650)
LOC_Os01g54540	2402	1242	58.46	1234	54.71	917	42.63	3967	180.26	5005	221.64	2539.32	2.12985	0.21989	9.68598	3.45874e-22	3.09133e-20	Ups	LOC_Os01g54540	K02871	biological_process:translation(GO:0006412);cellular_component:ribosome(GO:0005840);molecular_function:structural constituent of ribosome(GO:0003735)
LOC_Os01g41950	3289	250	4.57	192	3.31	163	2.94	6	0.11	7	0.12	117.432	-4.5357	0.468346	-9.68449	3.50965e-22	3.12538e-20	Down	LOC_Os01g41950	_	_
LOC_Os10g21196	1068	28	8.67	29	8.46	33	10.09	174	52	233	67.86	102.903	2.86917	0.296407	9.67982	3.67358e-22	3.25946e-20	Ups	LOC_Os10g21196	K02959	biological_process:translation(GO:0006412);cellular_component:ribosome(GO:0005840);cellular_component:intracellular(GO:0005622);molecular_function:structural constituent of ribosome(GO:0003735)
LOC_Os11g12590	3176	308	24.72	278	21.01	204	16.17	0	0	1	0.08	149.574	-7.03929	0.727373	-9.67769	3.75087e-22	3.31599e-20	Down	LOC_Os11g12590	_	molecular_function:oxidoreductase activity(GO:0016491);biological_process:metabolic process(GO:0008152)
LOC_Os12g03094	1742	47	1.58	59	1.87	46	1.53	232	7.52	289	9.13	138.905	2.49506	0.258003	9.67065	4.01803e-22	3.53935e-20	Ups	LOC_Os12g03094	_	_
LOC_Os08g14000	3610	509	26.54	1072	52.65	781	40.22	34	1.71	76	3.73	463.868	-3.56831	0.369592	-9.65474	4.69343e-22	4.11941e-20	Down	LOC_Os08g14000	_	_
LOC_Os10g42220	2504	5	0.46	2	0.17	4	0.37	140	12.55	121	10.57	58.1679	4.98687	0.516924	9.64719	5.05207e-22	4.41829e-20	Ups	LOC_Os10g42220	_	biological_process:metabolic process(GO:0008152);molecular_function:catalytic activity(GO:0003824)
LOC_Os01g73990	1823	730	44.12	834	47.48	680	40.59	159	9.28	211	12	500.782	-1.83373	0.190206	-9.64074	5.37973e-22	4.68805e-20	Down	LOC_Os01g73990	_	_
LOC_Os03g13730	4044	552	16.87	556	16.01	516	15.58	1279	37.74	1454	41.82	887.196	1.49962	0.155632	9.63571	5.65026e-22	4.90627e-20	Ups	LOC_Os03g13730	_	molecular_function:GTP binding(GO:0005525)
LOC_Os01g26370	3670	67	0.71	77	0.77	72	0.75	426	4.34	347	3.45	207.114	2.57464	0.267288	9.63249	5.82984e-22	5.04426e-20	Ups	LOC_Os01g26370	_	_
LOC_Os01g15740	3138	7	0.37	8	0.4	7	0.36	108	5.47	189	9.33	66.2105	4.28408	0.444845	9.6305	5.94374e-22	5.12463e-20	Ups	LOC_Os01g15740	_	molecular_function:transferase activity, transferring acyl groups other than amino-acyl groups(GO:0016747)
LOC_Os03g29184	774	227	17.16	359	25.56	299	22.32	0	0	0	0	165.899	-7.62584	0.792074	-9.62769	6.10871e-22	5.24833e-20	Down	LOC_Os03g29184	_	_
LOC_Os11g45820	2448	212	10.01	432	19.21	316	14.74	0	0	0	0	179.345	-7.65946	0.795835	-9.62442	6.3059e-22	5.39874e-20	Down	LOC_Os11g45820	_	molecular_function:oxidoreductase activity(GO:0016491);biological_process:metabolic process(GO:0008152)
LOC_Os02g16709	6467	85	3.45	107	4.09	125	5.01	415	16.27	478	18.26	249.277	2.2273	0.231559	9.61871	6.66591e-22	5.687e-20	Ups	LOC_Os02g16709	K03100	cellular_component:membrane(GO:0016020);molecular_function:serine-type peptidase activity(GO:0008236);biological_process:proteolysis(GO:0006508)
LOC_Os03g12000	2441	422	11.59	427	11.05	395	10.72	1454	38.56	1307	33.78	826.908	1.90338	0.197944	9.61575	6.86091e-22	5.83297e-20	Ups	LOC_Os03g12000	_	molecular_function:hydrolase activity(GO:0016787);molecular_function:ATP binding(GO:0005524);molecular_function:DNA binding(GO:0003677)
LOC_Os12g21798	3991	347	15.5	549	23.09	326	14.38	3837	165.43	2592	108.91	1623.25	3.11566	0.324083	9.61376	6.99464e-22	5.92601e-20	Ups	LOC_Os12g21798	K02984	biological_process:translation(GO:0006412);cellular_component:ribosome(GO:0005840);cellular_component:intracellular(GO:0005622);molecular_function:structural constituent of ribosome(GO:0003735)
LOC_Os11g41910	3885	608	25.97	469	18.86	433	18.26	2649	109.21	2371	95.26	1363.05	2.46107	0.256334	9.60101	7.9164e-22	6.68374e-20	Ups	LOC_Os11g41910	K03977	molecular_function:GTP binding(GO:0005525)
LOC_Os04g25740	2456	375	8.93	332	7.45	315	7.41	33	0.76	57	1.28	212.027	-2.71631	0.283158	-9.59292	8.56287e-22	7.20462e-20	Down	LOC_Os04g25740	_	_
LOC_Os07g48460	2222	518	18.7	536	18.22	310	11.05	40	1.39	43	1.46	275.079	-3.19775	0.333659	-9.5839	9.34492e-22	7.83561e-20	Down	LOC_Os07g48460	_	_
LOC_Os01g62290	3805	13210	161.02	12763	146.52	11495	138.38	2061	24.25	3251	37.28	8188.72	-2.05966	0.215247	-9.56884	1.08114e-21	9.0342e-20	Down	LOC_Os01g62290	K03283	_
LOC_Os12g38720	793	179	13.21	253	17.58	166	12.1	0	0	4	0.28	113.058	-5.79927	0.606766	-9.55767	1.20438e-21	1.00297e-19	Down	LOC_Os12g38720	_	_
LOC_Os12g38440	4123	513	15.12	372	10.33	362	10.54	20	0.57	46	1.28	250.153	-3.41408	0.357221	-9.55731	1.20857e-21	1.00303e-19	Down	LOC_Os12g38440	_	_
LOC_Os12g06260	1397	1408	58.97	2040	80.47	1808	74.78	243	9.82	396	15.6	1120.36	-2.26589	0.237242	-9.55097	1.2849e-21	1.06276e-19	Down	LOC_Os12g06260	_	molecular_function:oxidoreductase activity(GO:0016491);biological_process:metabolic process(GO:0008152)
LOC_Os09g18520	1692	458	37.69	246	19.07	263	21.37	0	0	0	0	184.252	-7.6409	0.800441	-9.54586	1.34985e-21	1.11272e-19	Down	LOC_Os09g18520	_	biological_process:oxidation-reduction process(GO:0055114);molecular_function:oxidoreductase activity(GO:0016491)
LOC_Os03g12730	4285	153	2.31	200	2.85	193	2.88	0	0	8	0.11	104.193	-4.98277	0.522209	-9.54172	1.40486e-21	1.15416e-19	Down	LOC_Os03g12730	_	molecular_function:protein binding(GO:0005515);biological_process:protein phosphorylation(GO:0006468);molecular_function:ATP binding(GO:0005524);molecular_function:protein kinase activity(GO:0004672)
LOC_Os02g57240	4638	513	21.99	659	26.6	654	27.68	107	4.43	153	6.17	398.028	-2.03966	0.214107	-9.52636	1.62889e-21	1.33372e-19	Down	LOC_Os02g57240	_	_
LOC_Os12g07580	866	488	32.97	685	43.59	467	31.16	86	5.61	78	4.96	343.097	-2.51008	0.263526	-9.52499	1.65061e-21	1.34698e-19	Down	LOC_Os12g07580	_	_
LOC_Os03g58540	4083	326	6.13	357	6.32	321	5.96	1257	22.82	1083	19.16	691.941	1.97537	0.207439	9.52266	1.68797e-21	1.37288e-19	Ups	LOC_Os03g58540	_	molecular_function:GTP binding(GO:0005525);molecular_function:GTPase activity(GO:0003924);molecular_function:magnesium ion binding(GO:0000287)
LOC_Os10g04860	9943	212	2.41	364	3.9	285	3.2	0	0	0	0	161.216	-7.57241	0.795497	-9.5191	1.74687e-21	1.41607e-19	Down	LOC_Os10g04860	K11817	molecular_function:iron-sulfur cluster binding(GO:0051536);molecular_function:electron carrier activity(GO:0009055);biological_process:oxidation-reduction process(GO:0055114);molecular_function:metal ion binding(GO:0046872);molecular_function:oxidoreductase activity(GO:0016491)
LOC_Os04g52530	1041	151	11.59	314	22.71	372	28.21	0	0	5	0.36	157.454	-5.92486	0.62264	-9.51571	1.8047e-21	1.4581e-19	Down	LOC_Os04g52530	_	molecular_function:metal ion binding(GO:0046872);biological_process:metal ion transport(GO:0030001)
LOC_Os06g43760	12364	250	3.71	225	3.14	237	3.47	1132	16.2	909	12.68	574.25	2.26457	0.237999	9.51503	1.81652e-21	1.46281e-19	Ups	LOC_Os06g43760	K01870	biological_process:tRNA aminoacylation for protein translation(GO:0006418);molecular_function:nucleotide binding(GO:0000166);molecular_function:ATP binding(GO:0005524);molecular_function:aminoacyl-tRNA ligase activity(GO:0004812)
LOC_Os03g58810	5133	139	2.51	115	1.95	102	1.82	942	16.39	653	11.07	412.949	2.88327	0.303372	9.50406	2.01859e-21	1.62019e-19	Ups	LOC_Os03g58810	K13179	molecular_function:hydrolase activity(GO:0016787);molecular_function:ATP binding(GO:0005524);molecular_function:DNA binding(GO:0003677)
LOC_Os06g39470	1671	1132	42.4	788	27.8	667	24.67	31	1.12	83	2.92	514.632	-3.6649	0.385867	-9.49783	2.14314e-21	1.71451e-19	Down	LOC_Os06g39470	_	molecular_function:transferase activity, transferring acyl groups other than amino-acyl groups(GO:0016747)
LOC_Os11g47574	1010	276	15.99	263	14.35	252	14.42	0	0	0	0	149.363	-7.52959	0.792845	-9.49692	2.16188e-21	1.72385e-19	Down	LOC_Os11g47574	_	_
LOC_Os01g53720	7339	135	1.52	171	1.82	139	1.55	840	9.16	637	6.77	402.586	2.47587	0.260906	9.48951	2.32112e-21	1.8448e-19	Ups	LOC_Os01g53720	_	biological_process:rRNA processing(GO:0006364);molecular_function:metalloendopeptidase activity(GO:0004222)
LOC_Os11g42040	4826	244	3.69	262	3.73	273	4.08	0	0	0	0	146.813	-7.51479	0.792887	-9.47776	2.59798e-21	2.05814e-19	Down	LOC_Os11g42040	_	molecular_function:ADP binding(GO:0043531)
LOC_Os07g10440	937	440	34.05	813	59.26	708	54.11	7	0.52	39	2.84	376.17	-4.45397	0.470305	-9.47039	2.78806e-21	2.20158e-19	Down	LOC_Os07g10440	_	_
LOC_Os01g70490	4621	38	0.81	27	0.54	39	0.82	223	4.57	244	4.87	119.098	2.86255	0.302575	9.46063	3.06106e-21	2.40935e-19	Ups	LOC_Os01g70490	K03549	biological_process:potassium ion transmembrane transport(GO:0071805);cellular_component:membrane(GO:0016020);molecular_function:potassium ion transmembrane transporter activity(GO:0015079)
LOC_Os01g50200	1868	408	12.78	455	13.42	288	8.91	36	1.09	51	1.5	235.241	-2.91264	0.307922	-9.45899	3.10921e-21	2.43938e-19	Down	LOC_Os01g50200	_	molecular_function:transferase activity, transferring hexosyl groups(GO:0016758);biological_process:metabolic process(GO:0008152)
LOC_Os02g43194	7103	1660	52.16	3970	117.49	2991	92.82	218	6.61	296	8.75	1716.1	-3.21771	0.340404	-9.45262	3.30459e-21	2.58436e-19	Down	LOC_Os02g43194	K00128	biological_process:oxidation-reduction process(GO:0055114);molecular_function:oxidoreductase activity(GO:0016491);biological_process:metabolic process(GO:0008152)
LOC_Os01g19480	5101	213	4.47	631	12.46	708	14.66	15	0.3	12	0.24	294.986	-4.7479	0.50313	-9.43672	3.8462e-21	2.99831e-19	Down	LOC_Os01g19480	_	_
LOC_Os03g31690	6457	336	10.55	280	8.28	312	9.67	898	27.21	1035	30.56	586.098	1.79696	0.190627	9.42657	4.23718e-21	3.29259e-19	Ups	LOC_Os03g31690	K14682	molecular_function:N-acetyltransferase activity(GO:0008080)
LOC_Os04g40050	4391	17	0.35	9	0.17	7	0.14	372	7.3	198	3.79	130.985	4.62331	0.490957	9.41694	4.64425e-21	3.59745e-19	Ups	LOC_Os04g40050	K10744	cellular_component:nucleus(GO:0005634)
LOC_Os12g39840	3123	56	1.67	59	1.65	41	1.21	375	10.77	308	8.62	176.439	2.84575	0.302596	9.40446	5.22967e-21	4.0381e-19	Ups	LOC_Os12g39840	K14169	biological_process:tRNA thio-modification(GO:0034227);biological_process:tRNA wobble uridine modification(GO:0002098);molecular_function:tRNA binding(GO:0000049)
LOC_Os11g32880	8185	76	1.29	44	0.7	20	0.33	891	14.57	839	13.37	397.103	4.18359	0.445085	9.39954	5.4801e-21	4.21812e-19	Ups	LOC_Os11g32880	_	biological_process:DNA repair(GO:0006281);molecular_function:ATP binding(GO:0005524);molecular_function:nucleic acid binding(GO:0003676)
LOC_Os08g09270	4409	243	6.85	189	5.02	155	4.31	846	23.02	1288	34.15	559.578	2.55431	0.272258	9.38193	6.47788e-21	4.97045e-19	Ups	LOC_Os08g09270	_	_
LOC_Os03g06970	2863	165	7.06	108	4.35	64	2.71	1022	42.23	1503	60.52	595.299	3.52182	0.375405	9.38139	6.51069e-21	4.97996e-19	Ups	LOC_Os03g06970	_	molecular_function:protein binding(GO:0005515)
LOC_Os07g30800	3805	277	13.14	315	14.08	265	12.42	743	34.03	813	36.29	492.578	1.61078	0.171858	9.37274	7.0676e-21	5.38905e-19	Ups	LOC_Os07g30800	_	biological_process:protein folding(GO:0006457)
LOC_Os10g10080	3449	1272	26.02	1869	36.01	1519	30.69	338	6.67	382	7.35	1027.46	-1.91207	0.204059	-9.37017	7.24166e-21	5.50456e-19	Down	LOC_Os10g10080	_	_
LOC_Os06g05250	5520	178	3.16	157	2.62	185	3.24	727	12.44	645	10.76	392.699	2.14295	0.228825	9.36503	7.60268e-21	5.76104e-19	Ups	LOC_Os06g05250	_	molecular_function:GTP binding(GO:0005525)
LOC_Os07g20544	8860	271	6.59	330	7.56	312	7.5	1058	24.85	948	21.7	602.094	1.89174	0.20213	9.35906	8.04518e-21	6.07747e-19	Ups	LOC_Os07g20544	_	_
LOC_Os08g17410	3132	231	4.32	247	4.35	259	4.78	27	0.49	43	0.76	153.586	-2.60224	0.278758	-9.33514	1.00858e-20	7.59551e-19	Down	LOC_Os08g17410	_	molecular_function:protein binding(GO:0005515);biological_process:protein phosphorylation(GO:0006468);molecular_function:protein kinase activity(GO:0004672)
LOC_Os04g53860	2273	133	5.61	233	9.26	198	8.25	4	0.16	9	0.36	108.278	-4.42822	0.474378	-9.33479	1.01193e-20	7.59723e-19	Down	LOC_Os04g53860	_	biological_process:oxidation-reduction process(GO:0055114);molecular_function:oxidoreductase activity, acting on the CH-OH group of donors, NAD or NADP as acceptor(GO:0016616);biological_process:steroid biosynthetic process(GO:0006694);molecular_function:3-beta-hydroxy-delta5-steroid dehydrogenase activity(GO:0003854)
LOC_Os10g29274	5141	252	3.9	206	3	284	4.34	822	12.27	1030	14.98	532.376	2.04617	0.219223	9.33372	1.02214e-20	7.6504e-19	Ups	LOC_Os10g29274	_	biological_process:proteolysis(GO:0006508);molecular_function:aspartic-type endopeptidase activity(GO:0004190)
LOC_Os06g19750	1163	351	17.66	297	14.07	221	10.98	12	0.58	27	1.28	172.567	-3.61706	0.387628	-9.33127	1.0461e-20	7.80575e-19	Down	LOC_Os06g19750	_	_
LOC_Os06g13830	3524	354	12.98	946	32.66	938	33.96	39	1.38	42	1.45	434.433	-3.85364	0.413345	-9.32306	1.13036e-20	8.40875e-19	Down	LOC_Os06g13830	_	biological_process:carbohydrate metabolic process(GO:0005975);molecular_function:hydrolase activity, hydrolyzing O-glycosyl compounds(GO:0004553)
LOC_Os06g02380	5501	10552	277.22	10368	256.55	9169	237.9	38284	970.94	33293	822.89	21052.3	2.00081	0.215005	9.3059	1.32862e-20	9.83338e-19	Ups	LOC_Os06g02380	K04077	molecular_function:ATP binding(GO:0005524)
LOC_Os02g31030	3872	22	0.63	10	0.27	26	0.74	859	23.84	316	8.55	271.181	4.82538	0.518535	9.3058	1.32992e-20	9.83338e-19	Ups	LOC_Os02g31030	_	molecular_function:phosphoric diester hydrolase activity(GO:0008081);biological_process:lipid metabolic process(GO:0006629)
LOC_Os11g01570	3783	156	5.08	386	11.83	352	11.31	1	0.03	9	0.28	168.734	-5.27024	0.567117	-9.29304	1.49949e-20	1.10536e-18	Down	LOC_Os11g01570	_	_
LOC_Os11g47410	1978	174	6.04	316	10.33	312	10.69	0	0	0	0	150.103	-7.45148	0.802596	-9.28423	1.62886e-20	1.19711e-18	Down	LOC_Os11g47410	_	biological_process:DNA repair(GO:0006281);molecular_function:DNA helicase activity(GO:0003678);biological_process:telomere maintenance(GO:0000723)
LOC_Os03g19650	4978	621	5.63	758	6.47	653	5.85	1534	13.43	1763	15.04	1082.65	1.45018	0.156383	9.27325	1.80552e-20	1.32297e-18	Ups	LOC_Os03g19650	_	_
LOC_Os05g49130	5571	39	0.65	64	1	51	0.83	254	4.06	295	4.59	145.422	2.55257	0.27535	9.27026	1.85686e-20	1.35651e-18	Ups	LOC_Os05g49130	_	biological_process:rRNA processing(GO:0006364)
LOC_Os01g61814	4780	411	25.61	510	29.93	377	23.2	2527	152	1828	107.16	1186.18	2.49178	0.268907	9.26635	1.92628e-20	1.40302e-18	Ups	LOC_Os01g61814	K02973	biological_process:translation(GO:0006412);cellular_component:ribosome(GO:0005840);cellular_component:intracellular(GO:0005622);molecular_function:structural constituent of ribosome(GO:0003735)
LOC_Os03g59180	1417	516	16.88	906	27.92	900	29.09	88	2.78	118	3.63	478.255	-2.6838	0.289986	-9.25492	2.14386e-20	1.55428e-18	Down	LOC_Os03g59180	_	_
LOC_Os03g18810	3415	697	22.39	741	22.42	589	18.69	2089	64.79	2089	63.15	1274.59	1.79319	0.193759	9.25478	2.14669e-20	1.55428e-18	Ups	LOC_Os03g18810	K10206	molecular_function:pyridoxal phosphate binding(GO:0030170);biological_process:biosynthetic process(GO:0009058)
LOC_Os01g01790	4257	1379	30.09	1216	24.99	1197	25.8	3500	73.73	3903	80.13	2291.27	1.70724	0.184488	9.25393	2.16382e-20	1.56205e-18	Ups	LOC_Os01g01790	_	_
LOC_Os07g32340	6553	354	6.32	291	4.89	244	4.3	22	0.38	37	0.62	180.663	-3.09427	0.334564	-9.24868	2.27272e-20	1.63582e-18	Down	LOC_Os07g32340	_	_
LOC_Os09g20684	6632	105	4.2	982	37.04	885	35	1	0.04	2	0.08	365.255	-6.96516	0.753146	-9.24808	2.28551e-20	1.64019e-18	Down	LOC_Os09g20684	_	molecular_function:strictosidine synthase activity(GO:0016844);biological_process:biosynthetic process(GO:0009058)
LOC_Os04g53920	3390	211	12.17	282	15.33	219	12.48	0	0	0	0	133.784	-7.38239	0.79937	-9.23525	2.57674e-20	1.84377e-18	Down	LOC_Os04g53920	K08695	molecular_function:coenzyme binding(GO:0050662);molecular_function:catalytic activity(GO:0003824)
LOC_Os02g53810	3972	92	2.56	83	2.17	90	2.47	368	9.87	716	18.71	275.72	2.70613	0.293253	9.22797	2.75813e-20	1.96779e-18	Ups	LOC_Os02g53810	_	molecular_function:intramolecular lyase activity(GO:0016872)
LOC_Os05g12400	1524	1137	49.79	1146	47.27	1217	52.64	73	3.09	190	7.83	714.417	-2.94715	0.319671	-9.21935	2.9892e-20	2.12643e-18	Down	LOC_Os05g12400	_	molecular_function:oxidoreductase activity(GO:0016491);biological_process:metabolic process(GO:0008152);molecular_function:protein binding(GO:0005515);molecular_function:intramolecular lyase activity(GO:0016872)
LOC_Os08g42560	4299	194	4.28	130	2.7	120	2.62	1309	27.89	926	19.23	568.181	3.03111	0.328832	9.21781	3.03221e-20	2.15075e-18	Ups	LOC_Os08g42560	K01880	biological_process:tRNA aminoacylation for protein translation(GO:0006418);molecular_function:ATP binding(GO:0005524);molecular_function:aminoacyl-tRNA ligase activity(GO:0004812);molecular_function:nucleotide binding(GO:0000166)
LOC_Os03g30830	2447	137	6.8	248	11.59	240	11.76	4	0.19	11	0.51	120.062	-4.37849	0.475342	-9.21125	3.22353e-20	2.27983e-18	Down	LOC_Os03g30830	_	molecular_function:oxidoreductase activity(GO:0016491);biological_process:metabolic process(GO:0008152);molecular_function:protein binding(GO:0005515)
LOC_Os06g24910	3228	142	7.58	286	14.38	193	10.18	4	0.21	0	0	116.938	-5.75909	0.625417	-9.2084	3.31036e-20	2.33447e-18	Down	LOC_Os06g24910	_	_
LOC_Os12g11830	790	355	26.29	214	14.93	217	15.87	0	0	0	0	149.505	-7.41911	0.805871	-9.20633	3.37459e-20	2.37291e-18	Down	LOC_Os12g11830	_	_
LOC_Os07g48970	5769	203	2.83	298	3.92	306	4.22	930	12.52	1021	13.4	566.617	2.01741	0.219274	9.2004	3.56631e-20	2.50051e-18	Ups	LOC_Os07g48970	_	molecular_function:serine-type peptidase activity(GO:0008236);biological_process:proteolysis(GO:0006508)
LOC_Os04g39220	8416	59	0.93	35	0.52	31	0.48	487	7.43	366	5.44	208.033	3.42974	0.372817	9.19951	3.59585e-20	2.51401e-18	Ups	LOC_Os04g39220	K14827	_
LOC_Os05g02070	1112	5950	211.75	7700	258.1	4240	149.03	683	23.46	973	32.58	3712.3	-2.63499	0.286498	-9.19722	3.67341e-20	2.56089e-18	Down	LOC_Os05g02070	_	molecular_function:metal ion binding(GO:0046872)
LOC_Os07g46600	4046	139	4	147	3.98	129	3.66	457	12.68	461	12.47	274.257	1.89133	0.205797	9.19027	3.91852e-20	2.72399e-18	Ups	LOC_Os07g46600	_	molecular_function:pseudouridine synthase activity(GO:0009982);biological_process:RNA modification(GO:0009451);molecular_function:RNA binding(GO:0003723);biological_process:pseudouridine synthesis(GO:0001522)
LOC_Os03g16920	4589	650	15.3	575	12.75	513	11.93	46	1.05	100	2.22	358.887	-2.78843	0.303826	-9.17772	4.4031e-20	3.05215e-18	Down	LOC_Os03g16920	K03283	_
LOC_Os06g13230	2073	505	14.25	1169	31.07	1157	32.25	21	0.57	66	1.75	546.275	-4.09665	0.446424	-9.1766	4.44913e-20	3.07532e-18	Down	LOC_Os06g13230	_	_
LOC_Os07g30980	13435	129	1.85	170	2.3	195	2.77	2	0.03	2	0.03	93.6854	-5.54664	0.605588	-9.1591	5.23328e-20	3.60712e-18	Down	LOC_Os07g30980	_	molecular_function:ATP binding(GO:0005524);molecular_function:ATP-dependent DNA helicase activity(GO:0004003);molecular_function:DNA binding(GO:0003677)
LOC_Os11g34970	2934	3	0.07	0	0	0	0	101	2.19	131	2.77	49.6378	6.08878	0.667717	9.1188	7.59614e-20	5.21175e-18	Ups	LOC_Os11g34970	_	molecular_function:ADP binding(GO:0043531)
LOC_Os02g09490	3941	4707	190.46	3975	151.48	2978	119	53	2.07	245	9.33	2267.53	-4.35607	0.477708	-9.11869	7.60403e-20	5.21175e-18	Down	LOC_Os02g09490	K00083	biological_process:oxidation-reduction process(GO:0055114);molecular_function:oxidoreductase activity(GO:0016491);molecular_function:zinc ion binding(GO:0008270)
LOC_Os05g49800	3422	2842	82.11	2370	64.49	1859	53.05	11992	334.48	11047	300.28	6275.53	2.42894	0.266699	9.10743	8.436e-20	5.76578e-18	Ups	LOC_Os05g49800	K00053	biological_process:oxidation-reduction process(GO:0055114);biological_process:branched-chain amino acid biosynthetic process(GO:0009082);molecular_function:ketol-acid reductoisomerase activity(GO:0004455);molecular_function:oxidoreductase activity(GO:0016491)
LOC_Os11g33310	2114	0	0	0	0	0	0	167	6.88	123	4.94	62.6853	7.4452	0.819403	9.08612	1.02638e-19	6.99541e-18	Ups	LOC_Os11g33310	_	molecular_function:protein binding(GO:0005515)
LOC_Os01g69120	5985	649	11.95	424	7.35	510	9.28	2259	40.16	3700	64.11	1548.96	2.59228	0.285458	9.08113	1.07449e-19	7.30297e-18	Ups	LOC_Os01g69120	_	molecular_function:methyltransferase activity(GO:0008168)
LOC_Os07g30300	4958	1603	46.68	1748	47.95	1536	44.18	359	10.09	533	14.6	1108.58	-1.6961	0.18688	-9.07589	1.12751e-19	7.642e-18	Down	LOC_Os07g30300	_	biological_process:signal transduction(GO:0007165)
LOC_Os07g42450	2260	291	12.63	477	19.5	244	10.46	3211	134.54	2197	89.71	1361.8	3.12766	0.344771	9.07171	1.17167e-19	7.91935e-18	Ups	LOC_Os07g42450	K02998	biological_process:translation(GO:0006412);cellular_component:ribosome(GO:0005840);cellular_component:intracellular(GO:0005622);molecular_function:structural constituent of ribosome(GO:0003735);cellular_component:small ribosomal subunit(GO:0015935)
LOC_Os04g56670	2109	109	3.36	115	3.34	99	3.01	562	16.71	442	12.81	277.379	2.37679	0.262014	9.07124	1.17667e-19	7.93117e-18	Ups	LOC_Os04g56670	K14560	molecular_function:RNA binding(GO:0003723)
LOC_Os07g18944	3256	109	2.59	115	2.57	118	2.77	478	10.97	417	9.32	256.668	2.13323	0.235223	9.06896	1.20153e-19	8.0764e-18	Ups	LOC_Os07g18944	_	_
LOC_Os03g16290	1179	149	8.61	264	14.38	229	13.08	15	0.84	13	0.71	126.189	-3.60792	0.397891	-9.06761	1.21656e-19	8.15497e-18	Down	LOC_Os03g16290	_	_
LOC_Os11g26950	1790	159	5.2	310	9.54	277	8.94	2	0.06	13	0.4	142.504	-4.59405	0.506674	-9.06707	1.22255e-19	8.17269e-18	Down	LOC_Os11g26950	_	molecular_function:transferase activity, transferring hexosyl groups(GO:0016758);biological_process:metabolic process(GO:0008152)
LOC_Os05g32680	5619	372	12.96	337	11.05	435	14.96	1483	49.86	1326	43.45	818.688	2.04158	0.225221	9.06481	1.24818e-19	8.3212e-18	Ups	LOC_Os05g32680	_	_
LOC_Os05g50980	4313	372	11.85	276	8.28	329	10.35	1063	32.7	1547	46.38	734.402	2.12885	0.234948	9.06093	1.29345e-19	8.59953e-18	Ups	LOC_Os05g50980	K19199	molecular_function:protein binding(GO:0005515)
LOC_Os03g17500	2274	318	13.13	634	24.66	635	25.89	30	1.2	56	2.18	314.644	-3.34963	0.36987	-9.05625	1.35017e-19	8.95218e-18	Down	LOC_Os03g17500	_	_
LOC_Os04g01540	1652	709	38.45	843	43.05	652	34.92	2701	141.38	2383	121.57	1506.14	1.95949	0.216462	9.05235	1.39921e-19	9.2522e-18	Ups	LOC_Os04g01540	_	_
LOC_Os01g19840	1579	234	24.85	360	36	248	26.01	1691	173.34	1259	125.77	795.281	2.55157	0.281894	9.05151	1.41009e-19	9.29898e-18	Ups	LOC_Os01g19840	K02905	biological_process:translation(GO:0006412);cellular_component:ribosome(GO:0005840);cellular_component:intracellular(GO:0005622);molecular_function:structural constituent of ribosome(GO:0003735)
LOC_Os12g42876	4086	22424	570.18	22385	536.09	17801	447.02	3882	95.29	2913	69.68	13285.1	-2.38688	0.263789	-9.04845	1.45008e-19	9.53694e-18	Down	LOC_Os12g42876	K00549	biological_process:cellular amino acid biosynthetic process(GO:0008652);molecular_function:zinc ion binding(GO:0008270);molecular_function:5-methyltetrahydropteroyltriglutamate-homocysteine S-methyltransferase activity(GO:0003871);biological_process:methionine biosynthetic process(GO:0009086)
LOC_Os02g33500	3987	1214	30.42	1164	27.47	1379	34.13	3826	92.55	3742	88.21	2326.96	1.76018	0.194585	9.04583	1.48532e-19	9.74245e-18	Ups	LOC_Os02g33500	K01868	biological_process:tRNA aminoacylation(GO:0043039);molecular_function:ligase activity, forming aminoacyl-tRNA and related compounds(GO:0016876);molecular_function:ATP binding(GO:0005524);biological_process:tRNA aminoacylation for protein translation(GO:0006418);molecular_function:aminoacyl-tRNA ligase activity(GO:0004812);molecular_function:nucleotide binding(GO:0000166)
LOC_Os09g32650	4711	466	7.34	479	7.11	443	6.89	1207	18.36	1205	17.86	777.017	1.55124	0.171816	9.02848	1.74065e-19	1.13866e-17	Ups	LOC_Os09g32650	K01869	biological_process:tRNA aminoacylation for protein translation(GO:0006418);molecular_function:nucleotide binding(GO:0000166);molecular_function:ATP binding(GO:0005524);molecular_function:aminoacyl-tRNA ligase activity(GO:0004812)
LOC_Os04g51630	3006	554	11.78	677	13.56	397	8.34	4469	91.75	3022	60.47	1930.83	2.92159	0.323615	9.02796	1.74907e-19	1.1411e-17	Ups	LOC_Os04g51630	_	_
LOC_Os03g19990	3278	160	3.75	143	3.16	145	3.36	0	0	6	0.13	85.8504	-5.03616	0.558496	-9.01737	1.92667e-19	1.25362e-17	Down	LOC_Os03g19990	_	_
LOC_Os11g39209	1926	169	5.13	275	7.87	221	6.63	0	0	0	0	124.608	-7.26695	0.806074	-9.01523	1.96454e-19	1.27486e-17	Down	LOC_Os11g39209	_	_
LOC_Os08g23730	4081	157	4.11	162	3.99	127	3.28	1145	28.91	719	17.69	489.473	2.79174	0.309867	9.00947	2.0705e-19	1.34006e-17	Ups	LOC_Os08g23730	K01951	molecular_function:hydrolase activity(GO:0016787);biological_process:glutamine metabolic process(GO:0006541);biological_process:GMP biosynthetic process(GO:0006177);biological_process:purine nucleotide biosynthetic process(GO:0006164);molecular_function:ATP binding(GO:0005524);molecular_function:GMP synthase (glutamine-hydrolyzing) activity(GO:0003922)
LOC_Os05g06110	6251	184	3.3	236	3.99	348	6.17	3	0.05	15	0.25	147.997	-4.41515	0.490189	-9.00703	2.11705e-19	1.36656e-17	Down	LOC_Os05g06110	K08017	molecular_function:actin binding(GO:0003779);biological_process:actin filament bundle assembly(GO:0051017)
LOC_Os01g59060	1870	969	74.99	1295	94.39	929	71.01	3020	225.62	3841	279.66	2051.54	1.84236	0.204555	9.00667	2.1241e-19	1.36749e-17	Ups	LOC_Os01g59060	K02914	biological_process:translation(GO:0006412);cellular_component:ribosome(GO:0005840);cellular_component:intracellular(GO:0005622);molecular_function:structural constituent of ribosome(GO:0003735)
LOC_Os01g67134	2419	451	29.12	554	33.7	393	25.06	2492	155.35	1875	113.92	1206.21	2.38903	0.26528	9.00571	2.14276e-19	1.37588e-17	Ups	LOC_Os01g67134	K02932	biological_process:translation(GO:0006412);cellular_component:ribosome(GO:0005840);cellular_component:intracellular(GO:0005622);molecular_function:structural constituent of ribosome(GO:0003735);molecular_function:5S rRNA binding(GO:0008097)
LOC_Os12g43640	3524	648	10.76	460	7.19	312	5.12	27	0.43	43	0.67	284.345	-3.48502	0.387147	-9.00178	2.22087e-19	1.42229e-17	Down	LOC_Os12g43640	_	molecular_function:protein binding(GO:0005515);biological_process:protein phosphorylation(GO:0006468);molecular_function:ATP binding(GO:0005524);molecular_function:protein kinase activity(GO:0004672)
LOC_Os06g18930	3622	339	6.93	295	5.68	298	6.02	45	0.89	62	1.19	198.786	-2.3401	0.259992	-9.00067	2.24344e-19	1.43298e-17	Down	LOC_Os06g18930	_	_
LOC_Os12g05430	823	427	30.36	506	33.88	351	24.64	2012	138.08	1650	110.36	1030.01	2.25806	0.250898	8.99991	2.25905e-19	1.43919e-17	Ups	LOC_Os12g05430	K02898	cellular_component:large ribosomal subunit(GO:0015934);biological_process:translation(GO:0006412);molecular_function:structural constituent of ribosome(GO:0003735)
LOC_Os02g20490	3336	363	16.1	321	13.41	315	13.8	844	36.14	1077	44.95	595.222	1.67844	0.18656	8.99679	2.32415e-19	1.47681e-17	Ups	LOC_Os02g20490	_	_
LOC_Os04g38220	3906	2444	75.7	1526	44.52	1304	39.89	63	1.88	169	4.92	1050.91	-3.65908	0.406912	-8.99231	2.42085e-19	1.53426e-17	Down	LOC_Os04g38220	_	biological_process:transmembrane transport(GO:0055085);cellular_component:integral component of membrane(GO:0016021)
LOC_Os03g38980	8380	289	5.85	229	4.36	212	4.24	1338	26.14	1050	19.99	653.187	2.44147	0.271713	8.98547	2.57621e-19	1.62849e-17	Ups	LOC_Os03g38980	_	molecular_function:nucleic acid binding(GO:0003676);biological_process:tRNA aminoacylation for protein translation(GO:0006418);molecular_function:ATP binding(GO:0005524);molecular_function:aminoacyl-tRNA ligase activity(GO:0004812);molecular_function:nucleotide binding(GO:0000166)
LOC_Os12g12010	3000	2	0.04	3	0.06	7	0.13	94	1.77	137	2.51	50.8646	4.68259	0.521237	8.9836	2.62051e-19	1.65221e-17	Ups	LOC_Os12g12010	_	molecular_function:protein binding(GO:0005515)
LOC_Os01g08770	4430	90	2.4	88	2.21	59	1.56	473	12.2	410	10.31	234.425	2.61762	0.291479	8.98045	2.69666e-19	1.69584e-17	Ups	LOC_Os01g08770	K14768	_
LOC_Os03g01270	1965	259	7.68	491	13.71	480	14.05	3	0.09	23	0.64	235.305	-4.54737	0.506689	-8.97467	2.84192e-19	1.78259e-17	Down	LOC_Os03g01270	_	_
LOC_Os04g35100	3317	2178	76.49	2022	66.88	1411	48.94	285	9.66	372	12.29	1199.4	-2.3129	0.257752	-8.97338	2.87551e-19	1.79903e-17	Down	LOC_Os04g35100	_	_
LOC_Os01g47270	795	732	53.87	791	54.83	742	53.93	94	6.68	184	12.74	484.743	-2.26072	0.252046	-8.96946	2.97976e-19	1.85949e-17	Down	LOC_Os01g47270	_	_
LOC_Os05g48220	2115	138	6.85	218	10.19	152	7.45	1247	59.74	835	38.98	546.882	2.76933	0.309157	8.9577	3.31511e-19	2.06349e-17	Ups	LOC_Os05g48220	K02917	biological_process:translation(GO:0006412);cellular_component:ribosome(GO:0005840);cellular_component:intracellular(GO:0005622);molecular_function:structural constituent of ribosome(GO:0003735)
LOC_Os06g44230	9917	151	2.36	195	2.87	210	3.24	1519	22.9	905	13.3	632.637	2.85498	0.319161	8.94527	3.71048e-19	2.30371e-17	Ups	LOC_Os06g44230	K00960,K10908	biological_process:transcription, DNA-templated(GO:0006351);molecular_function:DNA-directed RNA polymerase activity(GO:0003899);molecular_function:DNA binding(GO:0003677)
LOC_Os02g51480	2261	257	7.78	227	6.47	220	6.58	624	18.23	779	22.18	430.139	1.72994	0.193601	8.93558	4.05031e-19	2.50831e-17	Ups	LOC_Os02g51480	_	_
LOC_Os07g43940	4630	1696	54.28	1640	49.44	1636	51.71	391	12.08	562	16.92	1139.24	-1.62743	0.182229	-8.93065	4.23522e-19	2.61619e-17	Down	LOC_Os07g43940	_	_
LOC_Os03g01110	13313	117	1.32	120	1.28	103	1.15	383	4.17	396	4.2	230.307	1.93767	0.217101	8.92516	4.45036e-19	2.73621e-17	Ups	LOC_Os03g01110	_	molecular_function:RNA methyltransferase activity(GO:0008173);biological_process:RNA processing(GO:0006396);molecular_function:RNA binding(GO:0003723)
LOC_Os09g19274	2948	228	5.23	209	4.52	179	4.06	0	0	0	0	116.414	-7.20232	0.806971	-8.92513	4.45196e-19	2.73621e-17	Down	LOC_Os09g19274	_	_
LOC_Os06g39906	1982	376	16.36	271	11.1	340	14.61	1425	59.84	1302	53.28	771.603	2.19918	0.246413	8.92476	4.46663e-19	2.73833e-17	Ups	LOC_Os06g39906	_	molecular_function:DNA binding(GO:0003677)
LOC_Os05g41440	4098	2416	50.92	2610	51.81	1952	40.63	225	4.58	462	9.16	1458.23	-2.56879	0.288365	-8.90812	5.19062e-19	3.17421e-17	Down	LOC_Os05g41440	_	biological_process:oxidation-reduction process(GO:0055114);molecular_function:heme binding(GO:0020037);molecular_function:oxidoreductase activity, acting on paired donors, with incorporation or reduction of molecular oxygen(GO:0016705);molecular_function:iron ion binding(GO:0005506)
LOC_Os05g39770	4710	1715	34.19	1121	21.05	1250	24.61	44	0.85	143	2.68	814.172	-3.60956	0.405366	-8.90443	5.36634e-19	3.27347e-17	Down	LOC_Os05g39770	K00827	molecular_function:pyridoxal phosphate binding(GO:0030170);molecular_function:transaminase activity(GO:0008483)
LOC_Os12g18630	6220	1286	44.16	1390	44.95	1254	42.52	2845	94.3	3119	100.75	2009.95	1.3549	0.152191	8.90265	5.45294e-19	3.318e-17	Ups	LOC_Os12g18630	_	_
LOC_Os11g42070	4170	149	1.06	250	1.67	245	1.72	0	0	0	0	120.645	-7.20615	0.810106	-8.89531	5.82547e-19	3.53586e-17	Down	LOC_Os11g42070	_	_
LOC_Os05g42190	3484	180	11.05	318	18.39	287	17.4	24	1.42	17	0.98	155.829	-3.36297	0.378327	-8.88905	6.16352e-19	3.73176e-17	Down	LOC_Os05g42190	K03809	molecular_function:oxidoreductase activity(GO:0016491)
LOC_Os06g24711	954	292	17.91	215	12.42	161	9.75	0	0	0	0	126.744	-7.22265	0.812841	-8.8857	6.35224e-19	3.8365e-17	Down	LOC_Os06g24711	_	_
LOC_Os07g23930	7639	289	18.79	277	16.96	240	15.41	827	51.9	820	50.15	504.111	1.77816	0.200414	8.87242	7.15705e-19	4.3119e-17	Ups	LOC_Os07g23930	_	molecular_function:phosphoric ester hydrolase activity(GO:0042578)
LOC_Os02g44730	2913	265	8.34	369	10.94	419	13.03	45	1.37	57	1.69	219.321	-2.56074	0.288639	-8.87178	7.19877e-19	4.31587e-17	Down	LOC_Os02g44730	_	_
LOC_Os10g35290	9598	90	1.53	69	1.1	94	1.58	698	11.45	457	7.31	298.664	2.90248	0.327164	8.87164	7.20771e-19	4.31587e-17	Ups	LOC_Os10g35290	K03002	biological_process:transcription, DNA-templated(GO:0006351);molecular_function:DNA-directed RNA polymerase activity(GO:0003899);molecular_function:DNA binding(GO:0003677);cellular_component:nucleus(GO:0005634);molecular_function:ribonucleoside binding(GO:0032549)
LOC_Os03g43100	1155	1	0.03	0	0	0	0	85	2.33	187	4.99	56.5698	6.82472	0.769286	8.8715	7.2167e-19	4.31587e-17	Ups	LOC_Os03g43100	_	_
LOC_Os01g22980	4263	285	7	384	8.89	540	13.1	4026	95.5	2510	58.03	1648.78	3.14006	0.354088	8.86801	7.4466e-19	4.44247e-17	Ups	LOC_Os01g22980	K16297	biological_process:proteolysis(GO:0006508);molecular_function:serine-type carboxypeptidase activity(GO:0004185)
LOC_Os06g09240	1570	284	11.1	200	7.36	208	8.03	10	0.38	23	0.85	138.105	-3.52699	0.398125	-8.85901	8.07257e-19	4.80417e-17	Down	LOC_Os06g09240	K12930	molecular_function:transferase activity, transferring hexosyl groups(GO:0016758);biological_process:metabolic process(GO:0008152)
LOC_Os05g44630	2236	213	8.98	480	19.06	418	17.4	7	0.28	25	0.99	213.914	-4.15493	0.469022	-8.85872	8.09409e-19	4.80525e-17	Down	LOC_Os05g44630	_	molecular_function:protein binding(GO:0005515)
LOC_Os06g43690	8576	93	1.74	58	1.02	67	1.24	590	10.63	439	7.71	263.761	2.93655	0.331619	8.85519	8.354e-19	4.94751e-17	Ups	LOC_Os06g43690	K14554	molecular_function:protein binding(GO:0005515);cellular_component:small-subunit processome(GO:0032040);biological_process:rRNA processing(GO:0006364)
LOC_Os11g23790	6282	1766	41.78	1795	40	1928	45.05	6915	157.93	5716	127.23	3753.41	1.95618	0.220956	8.85323	8.50236e-19	5.02319e-17	Ups	LOC_Os11g23790	_	_
LOC_Os09g26004	3235	157	2.84	185	3.15	184	3.29	825	14.4	631	10.74	413.272	2.21883	0.251042	8.83845	9.70544e-19	5.72011e-17	Ups	LOC_Os09g26004	_	_
LOC_Os11g19764	5112	23	0.46	42	0.8	33	0.66	242	4.72	216	4.11	116.6	2.92802	0.331481	8.83315	1.01771e-18	5.98366e-17	Ups	LOC_Os11g19764	_	_
LOC_Os04g53380	12594	112	0.79	64	0.42	60	0.42	739	5	577	3.81	328.767	3.15267	0.35719	8.82632	1.08178e-18	6.34508e-17	Ups	LOC_Os04g53380	K14861	_
LOC_Os02g43870	3212	376	11.57	510	14.78	719	21.85	45	1.34	73	2.11	326.215	-2.94276	0.333664	-8.81955	1.1492e-18	6.72435e-17	Down	LOC_Os02g43870	_	biological_process:protein phosphorylation(GO:0006468);molecular_function:ATP binding(GO:0005524);molecular_function:protein kinase activity(GO:0004672)
LOC_Os01g05530	5528	280	6.31	153	3.25	217	4.83	0	0	0	0	123.67	-7.18389	0.814995	-8.81465	1.20062e-18	7.00842e-17	Down	LOC_Os01g05530	_	_
LOC_Os02g02320	4869	769	25.36	1178	36.59	1161	37.82	107	3.41	204	6.33	647.695	-2.53351	0.287593	-8.80936	1.25858e-18	7.32919e-17	Down	LOC_Os02g02320	K09645	biological_process:proteolysis(GO:0006508);molecular_function:serine-type carboxypeptidase activity(GO:0004185)
LOC_Os01g73550	3599	112	2.59	72	1.57	67	1.53	663	14.82	517	11.27	302.211	2.92766	0.332383	8.80809	1.27293e-18	7.39513e-17	Ups	LOC_Os01g73550	K01412	_
LOC_Os03g10478	4802	203	5.63	425	11.11	334	9.16	14	0.38	30	0.78	188.81	-3.56205	0.40472	-8.80125	1.35295e-18	7.84133e-17	Down	LOC_Os03g10478	_	molecular_function:hydrolase activity, acting on glycosyl bonds(GO:0016798);biological_process:carbohydrate metabolic process(GO:0005975);molecular_function:hydrolase activity, hydrolyzing O-glycosyl compounds(GO:0004553)
LOC_Os01g16530	4320	409	18.59	479	20.51	436	19.58	1188	52.14	1140	48.76	747.296	1.57187	0.178629	8.79967	1.37217e-18	7.93386e-17	Ups	LOC_Os01g16530	K01358	_
LOC_Os06g04530	3902	590	26.19	811	33.91	513	22.49	2242	96.08	2482	103.66	1364.44	2.04312	0.232259	8.79671	1.40884e-18	8.12661e-17	Ups	LOC_Os06g04530	K01358	_
LOC_Os07g10720	2060	393	24.94	518	30.96	318	19.93	2536	155.35	1869	111.58	1183.13	2.57772	0.293111	8.79436	1.4386e-18	8.27871e-17	Ups	LOC_Os07g10720	K02957	biological_process:translation(GO:0006412);cellular_component:ribosome(GO:0005840);molecular_function:structural constituent of ribosome(GO:0003735)
LOC_Os02g35950	5876	446	18.47	534	20.83	350	14.31	2649	105.89	1927	75.07	1239.95	2.52068	0.286681	8.79263	1.46104e-18	8.3881e-17	Ups	LOC_Os02g35950	_	molecular_function:nucleic acid binding(GO:0003676)
LOC_Os05g37450	2722	407	12.67	419	12.29	402	12.36	94	2.83	119	3.49	276.677	-1.75894	0.200103	-8.79019	1.49303e-18	8.5516e-17	Down	LOC_Os05g37450	_	molecular_function:starch binding(GO:2001070);molecular_function:catalytic activity(GO:0003824)
LOC_Os11g39640	2007	767	22.36	713	19.58	588	16.93	79	2.22	148	4.06	438.074	-2.41444	0.274707	-8.78916	1.50687e-18	8.61069e-17	Down	LOC_Os11g39640	_	molecular_function:zinc ion binding(GO:0008270);molecular_function:protein binding(GO:0005515)
LOC_Os02g02550	2179	310	13.05	357	14.15	328	13.63	1050	42.67	933	36.95	612.884	1.75211	0.199438	8.78524	1.56033e-18	8.89533e-17	Ups	LOC_Os02g02550	K01802	biological_process:protein folding(GO:0006457)
LOC_Os11g18044	10660	1439	37.87	1296	32.13	1084	28.18	112	2.85	243	6.02	795.577	-2.65021	0.301905	-8.77826	1.66016e-18	9.44242e-17	Down	LOC_Os11g18044	_	cellular_component:membrane(GO:0016020);biological_process:transport(GO:0006810);molecular_function:transporter activity(GO:0005215)
LOC_Os02g57540	2097	362	21.33	499	27.69	311	18.1	2806	159.6	1876	103.99	1235.88	2.73053	0.311164	8.7752	1.70598e-18	9.68047e-17	Ups	LOC_Os02g57540	K02903	biological_process:translation(GO:0006412);cellular_component:ribosome(GO:0005840);cellular_component:intracellular(GO:0005622);molecular_function:structural constituent of ribosome(GO:0003735)
LOC_Os02g40450	9007	19	0.28	12	0.17	15	0.22	160	2.29	143	1.99	73.7419	3.36782	0.38399	8.7706	1.77717e-18	1.0061e-16	Ups	LOC_Os02g40450	K15271	molecular_function:ATP binding(GO:0005524);molecular_function:nucleic acid binding(GO:0003676)
LOC_Os11g43600	4380	435	15.4	475	15.83	398	13.91	1400	47.84	1256	41.82	816.246	1.77688	0.2027	8.76605	1.85043e-18	1.04515e-16	Ups	LOC_Os11g43600	K02835	biological_process:translational termination(GO:0006415);molecular_function:translation release factor activity(GO:0003747);molecular_function:translation release factor activity, codon specific(GO:0016149);cellular_component:cytoplasm(GO:0005737)
LOC_Os03g02110	7195	92	0.93	112	1.07	109	1.09	337	3.29	358	3.4	206.977	1.89432	0.216118	8.76523	1.86402e-18	1.05039e-16	Ups	LOC_Os03g02110	_	_
LOC_Os01g69904	2734	257	5.5	350	7.05	367	7.76	971	20.06	1037	20.88	610.732	1.79281	0.204689	8.75871	1.97503e-18	1.11038e-16	Ups	LOC_Os01g69904	_	_
LOC_Os03g39530	1343	5	0.92	19	3.29	9	1.64	228	40.5	171	29.6	92.3017	4.16001	0.475077	8.75651	2.01394e-18	1.12966e-16	Ups	LOC_Os03g39530	_	_
LOC_Os01g28540	5301	578	25.72	597	25.02	535	23.51	1212	52.06	1604	67.14	917.373	1.45954	0.166705	8.75527	2.03611e-18	1.13891e-16	Ups	LOC_Os01g28540	_	_
LOC_Os08g25864	3068	115	3.92	131	4.2	149	5.01	416	13.68	444	14.23	257.588	1.86592	0.213124	8.75507	2.03978e-18	1.13891e-16	Ups	LOC_Os08g25864	_	_
LOC_Os06g03800	5339	1844	45.24	2454	56.7	2499	60.54	75	1.78	261	6.02	1345.77	-3.49684	0.399738	-8.74784	2.17472e-18	1.21149e-16	Down	LOC_Os06g03800	K19044	molecular_function:protein binding(GO:0005515)
LOC_Os02g11770	970	1241	102.27	1269	98.49	1231	100.18	199	15.83	355	27.52	821.318	-1.99753	0.228421	-8.74497	2.23081e-18	1.2399e-16	Down	LOC_Os02g11770	_	_
LOC_Os03g19930	4188	227	3.18	266	3.51	259	3.59	1434	19.41	958	12.64	660.512	2.4168	0.276384	8.74437	2.24269e-18	1.24367e-16	Ups	LOC_Os03g19930	K01756	biological_process:IMP biosynthetic process(GO:0006188);molecular_function:N6-(1,2-dicarboxyethyl)AMP AMP-lyase (fumarate-forming) activity(GO:0004018)
LOC_Os06g20879	2697	167	2.33	160	2.11	155	2.14	0	0	1	0.01	91.2024	-6.45158	0.738025	-8.74168	2.29675e-18	1.27063e-16	Down	LOC_Os06g20879	_	_
LOC_Os06g30320	6837	183	3.43	134	2.36	176	3.26	730	13.2	661	11.65	391.671	2.22811	0.25489	8.74143	2.30172e-18	1.27063e-16	Ups	LOC_Os06g30320	K14834	_
LOC_Os02g03670	4123	132	1.58	95	1.07	122	1.44	473	5.46	900	10.12	352.183	2.64437	0.302918	8.72964	2.55476e-18	1.40714e-16	Ups	LOC_Os02g03670	_	_
LOC_Os05g27100	3168	526	32.23	496	28.62	387	23.42	1686	99.71	1620	93.37	973.447	1.97221	0.225964	8.72797	2.59288e-18	1.42492e-16	Ups	LOC_Os05g27100	_	_
LOC_Os01g73234	3194	382	16.04	276	10.92	271	11.24	1187	48.13	1277	50.46	700.96	2.13165	0.244332	8.72441	2.67573e-18	1.46714e-16	Ups	LOC_Os01g73234	_	biological_process:cell redox homeostasis(GO:0045454);molecular_function:protein disulfide oxidoreductase activity(GO:0015035);biological_process:glycerol ether metabolic process(GO:0006662)
LOC_Os04g55420	3733	453	7.72	374	6	371	6.24	57	0.94	86	1.38	256.766	-2.28973	0.26247	-8.72379	2.6904e-18	1.47188e-16	Down	LOC_Os04g55420	_	molecular_function:protein binding(GO:0005515)
LOC_Os09g04050	3153	463	16.52	271	9.11	195	6.87	6	0.21	16	0.54	181.524	-4.39612	0.503987	-8.72268	2.71691e-18	1.48306e-16	Down	LOC_Os09g04050	K09753	molecular_function:coenzyme binding(GO:0050662);molecular_function:catalytic activity(GO:0003824)
LOC_Os04g57410	2633	343	15.63	331	14.21	289	13.01	2148	94.49	1353	58	943.057	2.59813	0.297868	8.72243	2.72304e-18	1.48308e-16	Ups	LOC_Os04g57410	K00899	_
LOC_Os10g37190	1846	437	14.75	392	12.46	555	18.51	80	2.61	84	2.67	296.326	-2.2833	0.261936	-8.71702	2.85612e-18	1.5521e-16	Down	LOC_Os10g37190	K04730	biological_process:protein phosphorylation(GO:0006468);molecular_function:ATP binding(GO:0005524);molecular_function:protein kinase activity(GO:0004672)
LOC_Os07g07490	4597	455	8.28	349	5.98	333	5.98	1909	33.53	1548	26.5	959.935	2.3362	0.268204	8.71051	3.02504e-18	1.64025e-16	Ups	LOC_Os07g07490	_	_
LOC_Os02g24020	5831	166	6.77	279	10.71	194	7.81	949	37.35	871	33.41	509.725	2.25419	0.258861	8.70812	3.0895e-18	1.67148e-16	Ups	LOC_Os02g24020	K00215	biological_process:oxidation-reduction process(GO:0055114);biological_process:lysine biosynthetic process via diaminopimelate(GO:0009089);molecular_function:4-hydroxy-tetrahydrodipicolinate reductase(GO:0008839)
LOC_Os07g25440	7443	237	4.59	185	3.37	161	3.08	1273	23.8	911	16.6	583.068	2.62782	0.301871	8.70512	3.17226e-18	1.71246e-16	Ups	LOC_Os07g25440	K14824	molecular_function:protein binding(GO:0005515);biological_process:rRNA processing(GO:0006364)
LOC_Os02g48660	1813	640	51.02	890	66.82	594	46.76	5125	394.36	3314	248.52	2231.98	2.72423	0.313029	8.70283	3.23719e-18	1.74365e-16	Ups	LOC_Os02g48660	K02910	biological_process:translation(GO:0006412);cellular_component:ribosome(GO:0005840);cellular_component:intracellular(GO:0005622);molecular_function:structural constituent of ribosome(GO:0003735)
LOC_Os03g61600	2845	69	2.57	88	3.09	69	2.54	305	10.98	300	10.52	171.802	2.15857	0.248091	8.70072	3.2979e-18	1.77244e-16	Ups	LOC_Os03g61600	K01933	_
LOC_Os05g51570	1655	205	7.25	432	14.38	354	12.36	3	0.1	20	0.67	189.725	-4.41274	0.507516	-8.69479	3.47483e-18	1.8597e-16	Down	LOC_Os05g51570	K01369	molecular_function:peptidase activity(GO:0008233);biological_process:proteolysis(GO:0006508)
LOC_Os06g25605	2519	153	3.55	209	4.57	185	4.24	0	0	0	0	102.746	-7.05903	0.811871	-8.69476	3.4755e-18	1.8597e-16	Down	LOC_Os06g25605	_	_
LOC_Os03g54040	3588	252	14.31	287	15.35	138	7.74	1190	65.25	1650	88.18	726.39	2.753	0.316695	8.69292	3.53243e-18	1.88602e-16	Ups	LOC_Os03g54040	K02933	molecular_function:rRNA binding(GO:0019843);biological_process:translation(GO:0006412);cellular_component:ribosome(GO:0005840);molecular_function:structural constituent of ribosome(GO:0003735)
LOC_Os06g42800	5709	445	9.15	1013	19.63	845	17.17	22	0.44	69	1.34	448.439	-3.76189	0.433313	-8.6817	3.89899e-18	2.07719e-16	Down	LOC_Os06g42800	_	biological_process:protein phosphorylation(GO:0006468);molecular_function:ATP binding(GO:0005524);molecular_function:protein kinase activity(GO:0004672)
LOC_Os05g32140	3364	755	19.29	849	20.43	745	18.8	2283	56.31	2089	50.21	1379.59	1.65387	0.190523	8.6807	3.9335e-18	2.09101e-16	Ups	LOC_Os05g32140	K06118	molecular_function:coenzyme binding(GO:0050662);molecular_function:catalytic activity(GO:0003824)
LOC_Os01g65210	6528	925	24.48	1206	30.06	901	23.55	15	0.38	83	2.07	589.709	-4.0374	0.465207	-8.67873	4.00219e-18	2.11839e-16	Down	LOC_Os01g65210	_	cellular_component:membrane(GO:0016020);biological_process:transport(GO:0006810);molecular_function:transporter activity(GO:0005215)
LOC_Os11g47130	7810	129	2.12	143	2.21	161	2.61	12	0.19	8	0.12	85.8992	-3.52701	0.406398	-8.67872	4.00237e-18	2.11839e-16	Down	LOC_Os11g47130	_	_
LOC_Os01g04950	6297	1045	8.64	1202	9.36	1138	9.29	288	2.3	412	3.2	784.792	-1.51531	0.174777	-8.66993	4.32376e-18	2.28354e-16	Down	LOC_Os01g04950	K14638	cellular_component:membrane(GO:0016020);biological_process:transport(GO:0006810);molecular_function:transporter activity(GO:0005215)
LOC_Os10g30970	7527	358	4.66	404	4.95	361	4.64	1314	16.5	1097	13.42	730.163	1.85912	0.214498	8.6673	4.425e-18	2.33196e-16	Ups	LOC_Os10g30970	_	_
LOC_Os05g47890	2503	207	8.58	234	9.13	206	8.43	942	37.68	724	28.22	481.395	2.11654	0.244239	8.66585	4.48142e-18	2.35661e-16	Ups	LOC_Os05g47890	K14753	molecular_function:protein binding(GO:0005515)
LOC_Os01g33030	2166	177	7.28	198	7.67	165	6.7	802	31.85	626	24.23	409.718	2.15221	0.248552	8.65898	4.76e-18	2.49772e-16	Ups	LOC_Os01g33030	K14847	_
LOC_Os09g38720	3926	77	2.25	62	1.7	55	1.59	262	7.38	368	10.11	169.509	2.3997	0.277341	8.65253	5.03696e-18	2.63738e-16	Ups	LOC_Os09g38720	K15032	biological_process:regulation of transcription, DNA-templated(GO:0006355);cellular_component:mitochondrion(GO:0005739);molecular_function:double-stranded DNA binding(GO:0003690)
LOC_Os01g12080	5149	2813	65.05	2350	51.19	2713	61.96	7428	165.82	7920	172.31	4759.53	1.70458	0.197017	8.65193	5.06371e-18	2.64571e-16	Ups	LOC_Os01g12080	_	_
LOC_Os07g38470	324	223	60.4	556	141.85	558	149.27	5	1.31	24	6.12	255.273	-4.48801	0.519251	-8.64324	5.4641e-18	2.84881e-16	Down	LOC_Os07g38470	_	_
LOC_Os07g34260	1722	216	7.72	838	28.21	188	6.64	4	0.14	5	0.17	231.49	-5.60088	0.649372	-8.62507	6.40536e-18	3.33242e-16	Down	LOC_Os07g34260	_	biological_process:fatty acid biosynthetic process(GO:0006633);molecular_function:3-oxoacyl-[acyl-carrier-protein] synthase activity(GO:0004315)
LOC_Os02g13530	1898	293	18.43	358	21.21	195	12.12	2307	140.11	1532	90.67	992.286	2.8971	0.336205	8.61707	6.8687e-18	3.56588e-16	Ups	LOC_Os02g13530	K02974	biological_process:translation(GO:0006412);cellular_component:ribosome(GO:0005840);cellular_component:intracellular(GO:0005622);molecular_function:structural constituent of ribosome(GO:0003735)
LOC_Os02g48470	552	1423	150.83	1892	188.88	1595	166.96	50	5.12	189	18.85	971.336	-3.51443	0.407886	-8.6162	6.92105e-18	3.58543e-16	Down	LOC_Os02g48470	_	_
LOC_Os03g43650	1970	131	3.89	229	6.41	177	5.19	0	0	9	0.25	102.295	-4.76495	0.553302	-8.61184	7.18975e-18	3.71674e-16	Down	LOC_Os03g43650	_	molecular_function:protein binding(GO:0005515)
LOC_Os07g11739	7547	135	4.27	209	6.23	199	6.22	0	0	0	0	101.825	-7.02085	0.81559	-8.60831	7.41451e-18	3.82482e-16	Down	LOC_Os07g11739	_	biological_process:oxidation-reduction process(GO:0055114);molecular_function:heme binding(GO:0020037);molecular_function:oxidoreductase activity, acting on paired donors, with incorporation or reduction of molecular oxygen(GO:0016705);molecular_function:iron ion binding(GO:0005506)
LOC_Os06g03780	7912	167	3.69	165	3.44	106	2.31	831	17.74	681	14.17	408.196	2.51266	0.292111	8.60173	7.8521e-18	4.04201e-16	Ups	LOC_Os06g03780	K14788	cellular_component:nucleus(GO:0005634)
LOC_Os04g21320	2656	1869	70.87	2452	87.57	1994	74.67	501	18.34	691	24.65	1438.28	-1.64031	0.190866	-8.59401	8.39887e-18	4.31436e-16	Down	LOC_Os04g21320	_	molecular_function:oxidoreductase activity(GO:0016491);biological_process:metabolic process(GO:0008152);molecular_function:protein binding(GO:0005515);molecular_function:intramolecular lyase activity(GO:0016872)
LOC_Os01g64340	405	116	16.76	261	35.51	219	31.25	2	0.28	9	1.22	113.475	-4.64632	0.541152	-8.58599	9.00571e-18	4.61637e-16	Down	LOC_Os01g64340	_	_
LOC_Os05g05480	8059	605	11.62	575	10.4	529	10.04	1560	28.93	2687	48.56	1210.81	2.02062	0.235645	8.57486	9.92061e-18	5.0747e-16	Ups	LOC_Os05g05480	_	molecular_function:protein binding(GO:0005515)
LOC_Os12g34860	5438	714	15.3	556	11.22	535	11.32	2274	47.05	2177	43.89	1294.27	2.03718	0.237597	8.57409	9.98716e-18	5.09805e-16	Ups	LOC_Os12g34860	K01889	biological_process:tRNA aminoacylation(GO:0043039);cellular_component:cytoplasm(GO:0005737);molecular_function:ATP binding(GO:0005524);molecular_function:aminoacyl-tRNA ligase activity(GO:0004812);molecular_function:tRNA binding(GO:0000049);biological_process:tRNA processing(GO:0008033);biological_process:phenylalanyl-tRNA aminoacylation(GO:0006432);molecular_function:phenylalanine-tRNA ligase ac…
LOC_Os07g07060	3702	572	14.14	622	14.48	497	12.13	2168	51.73	1784	41.49	1169.34	1.97726	0.230751	8.56878	1.04584e-17	5.32746e-16	Ups	LOC_Os07g07060	K01881	biological_process:tRNA aminoacylation for protein translation(GO:0006418);molecular_function:ATP binding(GO:0005524);molecular_function:aminoacyl-tRNA ligase activity(GO:0004812);molecular_function:nucleotide binding(GO:0000166);biological_process:prolyl-tRNA aminoacylation(GO:0006433);cellular_component:cytoplasm(GO:0005737);molecular_function:proline-tRNA ligase activity(GO:0004827)
LOC_Os11g45809	3649	134	2.85	219	4.39	182	3.83	0	0	0	0	100.245	-6.9983	0.816771	-8.56826	1.05063e-17	5.34071e-16	Down	LOC_Os11g45809	_	_
LOC_Os05g49030	2211	423	25.15	540	30.24	338	19.85	2665	152.97	1897	106.12	1232.03	2.5465	0.297215	8.56788	1.05412e-17	5.3473e-16	Ups	LOC_Os05g49030	K02882	biological_process:translation(GO:0006412);cellular_component:ribosome(GO:0005840);molecular_function:structural constituent of ribosome(GO:0003735)
LOC_Os01g53810	4142	1498	33.12	1786	37.2	1795	39.2	334	7.13	536	11.15	1138.21	-1.78571	0.20844	-8.56702	1.06199e-17	5.37606e-16	Down	LOC_Os01g53810	K01301	_
LOC_Os02g46780	1937	355	11.28	143	4.28	149	4.67	1	0.03	1	0.03	124.313	-6.2444	0.728913	-8.56673	1.06464e-17	5.37829e-16	Down	LOC_Os02g46780	K09422	_
LOC_Os01g22640	4015	2025	61.52	1757	50.27	1361	40.83	39	1.14	163	4.66	1014.06	-3.7952	0.443634	-8.55479	1.18085e-17	5.95307e-16	Down	LOC_Os01g22640	_	molecular_function:hydrolase activity, acting on ester bonds(GO:0016788)
LOC_Os09g25150	3203	11064	254.86	9860	213.91	9735	221.46	2811	62.51	2743	59.44	6982.45	-1.68752	0.197273	-8.55422	1.18666e-17	5.97001e-16	Down	LOC_Os09g25150	_	molecular_function:coenzyme binding(GO:0050662);molecular_function:catalytic activity(GO:0003824)
LOC_Os03g08960	1898	1589	57.42	1340	45.61	1053	37.58	175	6.11	284	9.66	849.893	-2.34321	0.27394	-8.55375	1.19152e-17	5.9738e-16	Down	LOC_Os03g08960	_	molecular_function:DNA binding(GO:0003677);molecular_function:sequence-specific DNA binding(GO:0043565);biological_process:regulation of transcription, DNA-templated(GO:0006355);molecular_function:sequence-specific DNA binding transcription factor activity(GO:0003700)
LOC_Os02g21580	1617	1	0.04	2	0.07	2	0.07	87	3.11	87	3.03	38.0997	5.28363	0.617704	8.55367	1.19231e-17	5.9738e-16	Ups	LOC_Os02g21580	_	_
LOC_Os05g49220	2769	185	5.21	138	3.66	115	3.2	603	16.38	1029	27.24	424.443	2.57277	0.300789	8.55342	1.19492e-17	5.97462e-16	Ups	LOC_Os05g49220	K03595	molecular_function:RNA binding(GO:0003723);molecular_function:GTP binding(GO:0005525)
LOC_Os06g28260	2158	0	0	0	0	0	0	103	7.26	108	7.42	44.9832	7.08321	0.828362	8.55086	1.2217e-17	6.09599e-16	Ups	LOC_Os06g28260	_	molecular_function:oxidoreductase activity(GO:0016491);biological_process:metabolic process(GO:0008152);molecular_function:protein binding(GO:0005515);molecular_function:intramolecular lyase activity(GO:0016872)
LOC_Os09g04810	3682	168	1.98	107	1.19	116	1.35	551	6.28	701	7.79	339.168	2.3794	0.278473	8.54443	1.29167e-17	6.432e-16	Ups	LOC_Os09g04810	_	_
LOC_Os05g47700	707	237	19.61	273	21.28	472	38.58	27	2.16	22	1.71	195.341	-3.42104	0.400487	-8.54221	1.31684e-17	6.54395e-16	Down	LOC_Os05g47700	_	_
LOC_Os12g04260	4811	591	20.63	669	22	857	29.55	3445	116.09	2695	88.51	1722.71	2.28021	0.266975	8.5409	1.3318e-17	6.60484e-16	Ups	LOC_Os12g04260	_	biological_process:oxidation-reduction process(GO:0055114);molecular_function:oxidoreductase activity(GO:0016491)
LOC_Os04g13140	1489	513	21.55	413	16.34	457	18.96	27	1.09	73	2.88	282.337	-2.98735	0.349846	-8.53903	1.35354e-17	6.69909e-16	Down	LOC_Os04g13140	_	molecular_function:cysteine-type peptidase activity(GO:0008234);biological_process:proteolysis(GO:0006508)
LOC_Os07g30200	6471	492	10.9	268	5.59	308	6.74	2490	53.23	2168	45.17	1203.74	2.81374	0.329556	8.53799	1.36579e-17	6.74601e-16	Ups	LOC_Os07g30200	_	molecular_function:nucleic acid binding(GO:0003676);biological_process:tRNA aminoacylation for protein translation(GO:0006418);molecular_function:ATP binding(GO:0005524);molecular_function:aminoacyl-tRNA ligase activity(GO:0004812);molecular_function:nucleotide binding(GO:0000166);biological_process:asparaginyl-tRNA aminoacylation(GO:0006421);cellular_component:cytoplasm(GO:0005737);molecular_fun…
LOC_Os08g44480	1723	465	20.33	459	18.9	282	12.18	2346	99.03	1923	79.11	1146.72	2.54609	0.298228	8.53742	1.37256e-17	6.76577e-16	Ups	LOC_Os08g44480	_	_
LOC_Os04g43990	1188	631	31.08	756	35.07	561	27.29	57	2.71	129	5.98	405.153	-2.60394	0.305271	-8.52991	1.4646e-17	7.20488e-16	Down	LOC_Os04g43990	_	_
LOC_Os08g37700	5046	119	1.04	175	1.44	143	1.23	503	4.23	964	7.9	387.545	2.43758	0.285929	8.52514	1.52625e-17	7.49304e-16	Ups	LOC_Os08g37700	_	molecular_function:nucleic acid binding(GO:0003676)
LOC_Os01g53240	2802	6393	212.04	8976	280.4	5257	172.2	446	14.28	1040	32.45	4180.16	-2.9845	0.350323	-8.51929	1.60534e-17	7.86554e-16	Down	LOC_Os01g53240	_	_
LOC_Os03g11320	4600	709	15.1	890	17.85	925	19.45	203	4.17	268	5.37	574.133	-1.65409	0.19417	-8.51877	1.61263e-17	7.88542e-16	Down	LOC_Os03g11320	K07964	molecular_function:hydrolase activity, acting on glycosyl bonds(GO:0016798);cellular_component:membrane(GO:0016020)
LOC_Os07g30250	6815	448	8.18	579	9.95	693	12.49	110	1.94	113	1.94	370.874	-2.15036	0.252445	-8.51812	1.62168e-17	7.91379e-16	Down	LOC_Os07g30250	K06316	cellular_component:integral component of membrane(GO:0016021);biological_process:lipid transport(GO:0006869);molecular_function:lipid transporter activity(GO:0005319)
LOC_Os02g10260	7109	504	10.59	552	10.92	524	10.87	1382	28.03	1302	25.73	872.351	1.52234	0.1788	8.51419	1.67753e-17	8.17001e-16	Ups	LOC_Os02g10260	_	cellular_component:outer membrane(GO:0019867)
LOC_Os07g01920	3815	286	6.74	366	8.13	249	5.8	1687	38.4	1194	26.49	793.106	2.42032	0.284415	8.50982	1.74202e-17	8.46721e-16	Ups	LOC_Os07g01920	K06943	molecular_function:GTP binding(GO:0005525)
LOC_Os03g22720	1930	1082	17.81	1403	21.75	1196	19.45	341	5.42	430	6.66	855.119	-1.48876	0.174952	-8.50949	1.74703e-17	8.47468e-16	Down	LOC_Os03g22720	_	_
LOC_Os05g01140	1918	1112	33.92	2070	59.47	1443	43.47	25	0.74	122	3.5	894.726	-4.04336	0.475268	-8.50755	1.77651e-17	8.60057e-16	Down	LOC_Os05g01140	_	molecular_function:methyltransferase activity(GO:0008168)
LOC_Os08g10304	582	0	0	0	0	0	0	97	9.41	109	10.31	43.797	7.05251	0.829407	8.50308	1.8463e-17	8.92073e-16	Ups	LOC_Os08g10304	_	_
LOC_Os01g27730	4696	251	5.65	186	3.94	145	3.22	1317	28.61	1001	21.19	610.85	2.70341	0.318068	8.49946	1.90467e-17	9.18457e-16	Ups	LOC_Os01g27730	K14538	molecular_function:GTP binding(GO:0005525)
LOC_Os06g50080	1384	157	7.2	143	6.18	192	8.69	11	0.49	18	0.78	98.9796	-3.22727	0.379842	-8.49636	1.9563e-17	9.41492e-16	Down	LOC_Os06g50080	_	_
LOC_Os04g24110	1954	941	28.18	1375	38.78	1323	39.12	21	0.61	107	3.01	708.797	-3.92271	0.461805	-8.4943	1.99129e-17	9.56448e-16	Down	LOC_Os04g24110	_	molecular_function:transferase activity, transferring hexosyl groups(GO:0016758);biological_process:metabolic process(GO:0008152)
LOC_Os01g10820	1885	363	38.69	456	45.77	332	34.94	1584	162.96	1283	128.64	833.933	2.06892	0.243617	8.49252	2.02209e-17	9.69332e-16	Ups	LOC_Os01g10820	K02868	_
LOC_Os03g55164	7661	136	1.91	118	1.56	129	1.79	473	6.43	435	5.76	266.99	1.98679	0.234023	8.48972	2.07133e-17	9.89385e-16	Ups	LOC_Os03g55164	_	molecular_function:sequence-specific DNA binding(GO:0043565);biological_process:regulation of transcription, DNA-templated(GO:0006355);molecular_function:sequence-specific DNA binding transcription factor activity(GO:0003700)
LOC_Os07g48770	2395	1659	87.52	946	47.01	674	35.12	71	3.62	103	5.11	661.649	-3.37916	0.398032	-8.48968	2.07203e-17	9.89385e-16	Down	LOC_Os07g48770	_	_
LOC_Os08g44270	1458	800	32.1	912	34.47	650	25.76	46	1.78	127	4.79	480.507	-2.96799	0.349794	-8.48496	2.15801e-17	1.02842e-15	Down	LOC_Os08g44270	K16292	molecular_function:cysteine-type peptidase activity(GO:0008234);biological_process:proteolysis(GO:0006508)
LOC_Os03g29730	3340	317	14.51	316	13.63	299	13.52	664	29.35	848	36.52	495.708	1.4394	0.169734	8.48034	2.24535e-17	1.06797e-15	Ups	LOC_Os03g29730	_	_
LOC_Os02g43600	2942	1371	77.95	1105	59.18	966	54.24	3790	208.03	4499	240.66	2410.3	1.99231	0.234945	8.47991	2.25375e-17	1.06987e-15	Ups	LOC_Os02g43600	K02884	biological_process:translation(GO:0006412);cellular_component:ribosome(GO:0005840);cellular_component:intracellular(GO:0005622);molecular_function:structural constituent of ribosome(GO:0003735)
LOC_Os08g32630	9978	883	14.03	1029	15.4	1139	17.87	2945	45.16	2827	42.25	1809.14	1.67466	0.197522	8.47831	2.28483e-17	1.08252e-15	Ups	LOC_Os08g32630	_	molecular_function:oxidoreductase activity, acting on paired donors, with incorporation or reduction of molecular oxygen(GO:0016705);biological_process:carotenoid biosynthetic process(GO:0016117)
LOC_Os12g43630	4705	829	25.79	959	28.09	775	23.81	219	6.58	290	8.49	590.142	-1.56819	0.185011	-8.4762	2.32673e-17	1.10024e-15	Down	LOC_Os12g43630	_	biological_process:oxidation-reduction process(GO:0055114);molecular_function:oxidoreductase activity, acting on the CH-OH group of donors, NAD or NADP as acceptor(GO:0016616);biological_process:steroid biosynthetic process(GO:0006694);molecular_function:3-beta-hydroxy-delta5-steroid dehydrogenase activity(GO:0003854);biological_process:carboxylic acid metabolic process(GO:0019752)
LOC_Os02g03970	8013	240	5.26	246	5.08	226	4.89	565	11.96	622	12.83	386.872	1.48597	0.175532	8.46547	2.55113e-17	1.20402e-15	Ups	LOC_Os02g03970	_	_
LOC_Os12g03822	4412	93	2.3	108	2.51	111	2.71	652	15.54	434	10.08	294.381	2.53609	0.299842	8.45806	2.71865e-17	1.2806e-15	Ups	LOC_Os12g03822	K14848	molecular_function:protein binding(GO:0005515)
LOC_Os12g19590	9201	65	1.43	69	1.43	68	1.48	292	6.22	262	5.44	156.916	2.19225	0.259488	8.44835	2.95457e-17	1.38905e-15	Ups	LOC_Os12g19590	_	molecular_function:protein binding(GO:0005515)
LOC_Os03g55280	3225	87	3.46	91	3.4	65	2.55	544	20.86	382	14.27	246.361	2.65355	0.314209	8.44517	3.03594e-17	1.42456e-15	Ups	LOC_Os03g55280	K00133	biological_process:oxidation-reduction process(GO:0055114);molecular_function:NAD binding(GO:0051287);molecular_function:oxidoreductase activity, acting on the aldehyde or oxo group of donors, NAD or NADP as acceptor(GO:0016620);molecular_function:protein dimerization activity(GO:0046983);biological_process:cellular amino acid biosynthetic process(GO:0008652);cellular_component:cytoplasm(GO:00057…
LOC_Os01g49890	1986	326	9.6	419	11.63	331	9.63	1485	42.23	1160	32.15	772.739	2.05255	0.243447	8.43119	3.4217e-17	1.60249e-15	Ups	LOC_Os01g49890	K01733	_
LOC_Os05g11710	2372	278	15.81	473	25.33	271	15.22	2788	153.03	1785	95.48	1185.04	2.88361	0.342111	8.42888	3.49001e-17	1.63135e-15	Ups	LOC_Os05g11710	K02868	_
LOC_Os03g02580	1608	621	22.6	570	19.53	677	24.33	29	1.02	93	3.18	377.761	-3.12455	0.370719	-8.42836	3.50555e-17	1.63548e-15	Down	LOC_Os03g02580	_	molecular_function:protein binding(GO:0005515)
LOC_Os11g12270	2691	134	2.95	223	4.63	150	3.26	0	0	0	0	94.9604	-6.91847	0.82106	-8.42627	3.56848e-17	1.66166e-15	Down	LOC_Os11g12270	_	biological_process:protein phosphorylation(GO:0006468);molecular_function:ATP binding(GO:0005524);molecular_function:protein kinase activity(GO:0004672)
LOC_Os11g06690	4839	104	2.38	77	1.66	128	2.89	549	12.14	493	10.62	281.995	2.47134	0.29331	8.42571	3.58563e-17	1.66646e-15	Ups	LOC_Os11g06690	_	_
LOC_Os01g47660	1870	392	25.57	454	27.89	319	20.55	1747	110	1377	84.5	892.91	2.17032	0.257642	8.42378	3.6454e-17	1.69102e-15	Ups	LOC_Os01g47660	K02882	biological_process:translation(GO:0006412);cellular_component:ribosome(GO:0005840);molecular_function:structural constituent of ribosome(GO:0003735)
LOC_Os07g43390	4531	566	15.66	653	17.02	832	22.74	135	3.61	168	4.37	450.224	-1.97899	0.235055	-8.4193	3.78744e-17	1.75358e-15	Down	LOC_Os07g43390	K00705	biological_process:carbohydrate metabolic process(GO:0005975);molecular_function:4-alpha-glucanotransferase activity(GO:0004134)
LOC_Os01g11810	3777	202	4.41	362	7.44	394	8.49	4	0.08	23	0.47	184.795	-4.16842	0.49521	-8.41748	3.8466e-17	1.77759e-15	Down	LOC_Os01g11810	_	_
LOC_Os06g32880	2942	118	2.83	184	4.16	208	4.93	0	0	0	0	95.6363	-6.915	0.822146	-8.4109	4.06862e-17	1.87664e-15	Down	LOC_Os06g32880	_	_
LOC_Os01g59980	4240	399	7.19	387	6.57	342	6.09	1257	21.87	1098	18.62	718.664	1.81351	0.21567	8.40873	4.14479e-17	1.90817e-15	Ups	LOC_Os01g59980	_	molecular_function:zinc ion binding(GO:0008270)
LOC_Os11g34160	3444	89	2.01	93	1.98	54	1.21	409	8.93	405	8.62	218.459	2.50033	0.297567	8.40258	4.3677e-17	2.007e-15	Ups	LOC_Os11g34160	_	_
LOC_Os09g30466	3161	63	2.55	69	2.63	61	2.44	293	11.44	257	9.78	154.454	2.24615	0.267355	8.4014	4.41186e-17	2.02348e-15	Ups	LOC_Os09g30466	K00784	_
LOC_Os12g26880	1836	135	9.45	135	8.9	161	11.13	2	0.14	12	0.79	84.1166	-3.98375	0.47512	-8.38472	5.08482e-17	2.32776e-15	Down	LOC_Os12g26880	_	molecular_function:electron carrier activity(GO:0009055)
LOC_Os01g22900	4037	447	6.48	425	5.81	387	5.54	1176	16.47	1132	15.45	731.477	1.6254	0.193897	8.38278	5.16914e-17	2.36193e-15	Ups	LOC_Os01g22900	_	molecular_function:glycopeptide alpha-N-acetylgalactosaminidase activity(GO:0033926)
LOC_Os06g46930	2198	1270	82.47	969	59.26	894	57.33	3566	223.54	4158	254.02	2233.54	2.02424	0.241594	8.37867	5.35305e-17	2.44139e-15	Ups	LOC_Os06g46930	K02895	biological_process:translation(GO:0006412);cellular_component:ribosome(GO:0005840);cellular_component:intracellular(GO:0005622);molecular_function:structural constituent of ribosome(GO:0003735)
LOC_Os02g50490	3394	1535	45.34	1065	29.63	995	29.02	80	2.28	188	5.22	737.797	-2.94832	0.351975	-8.3765	5.4523e-17	2.47972e-15	Down	LOC_Os02g50490	_	biological_process:carbohydrate metabolic process(GO:0005975);molecular_function:hydrolase activity, hydrolyzing O-glycosyl compounds(GO:0004553)
LOC_Os12g06610	6180	65	1.44	45	0.94	35	0.76	452	9.66	322	6.7	195.056	3.09331	0.369289	8.37639	5.45742e-17	2.47972e-15	Ups	LOC_Os12g06610	K14833	_
LOC_Os03g10190	3389	126	4	121	3.61	94	2.94	570	17.45	454	13.54	285.084	2.32097	0.277159	8.37415	5.56229e-17	2.52267e-15	Ups	LOC_Os03g10190	K01875	biological_process:tRNA aminoacylation for protein translation(GO:0006418);molecular_function:ATP binding(GO:0005524);molecular_function:aminoacyl-tRNA ligase activity(GO:0004812);molecular_function:nucleotide binding(GO:0000166);biological_process:seryl-tRNA aminoacylation(GO:0006434);cellular_component:cytoplasm(GO:0005737);molecular_function:serine-tRNA ligase activity(GO:0004828)
LOC_Os07g40920	1459	225	9.02	162	6.12	161	6.38	12	0.46	3	0.11	107.291	-4.14674	0.495238	-8.37323	5.60613e-17	2.53784e-15	Down	LOC_Os07g40920	_	molecular_function:RNA binding(GO:0003723)
LOC_Os03g04300	9272	301	5.39	300	5.06	294	5.2	1254	21.66	943	15.87	643.395	2.04749	0.244598	8.37082	5.72203e-17	2.58551e-15	Ups	LOC_Os03g04300	_	molecular_function:oxidoreductase activity(GO:0016491);biological_process:metabolic process(GO:0008152)
LOC_Os01g01660	1324	3139	152.16	3929	179.38	3170	151.76	7486	350.3	8853	403.73	5392.32	1.4241	0.170154	8.36946	5.78812e-17	2.61054e-15	Ups	LOC_Os01g01660	_	biological_process:oxidation-reduction process(GO:0055114);molecular_function:oxidoreductase activity, acting on the CH-OH group of donors, NAD or NADP as acceptor(GO:0016616);biological_process:steroid biosynthetic process(GO:0006694);molecular_function:3-beta-hydroxy-delta5-steroid dehydrogenase activity(GO:0003854)
LOC_Os04g14204	3430	137	5.83	179	7.18	148	6.22	0	0	0	0	87.2127	-6.86028	0.819734	-8.3689	5.81575e-17	2.61816e-15	Down	LOC_Os04g14204	_	_
LOC_Os04g35010	4971	3445	63.56	2813	48.88	2620	47.74	493	8.78	765	13.28	1944.75	-2.05618	0.245733	-8.36754	5.88357e-17	2.64381e-15	Down	LOC_Os04g35010	_	molecular_function:protein dimerization activity(GO:0046983)
LOC_Os12g07640	1474	123	5.58	126	5.38	104	4.66	6	0.26	3	0.13	68.5693	-4.23822	0.507123	-8.35738	6.41269e-17	2.87628e-15	Down	LOC_Os12g07640	_	_
LOC_Os01g02900	2720	627	16.08	1012	24.45	1288	32.63	101	2.5	157	3.79	602.859	-2.68978	0.321856	-8.35709	6.42834e-17	2.87801e-15	Down	LOC_Os01g02900	_	molecular_function:transferase activity, transferring glycosyl groups(GO:0016757)
LOC_Os04g32820	1062	80	5.09	413	24.74	264	16.58	0	0	0	0	140.105	-7.0365	0.84202	-8.35669	6.45003e-17	2.88243e-15	Down	LOC_Os04g32820	_	_
LOC_Os10g20310	2275	184	2.51	139	1.79	195	2.63	549	7.23	771	9.89	376.257	2.06239	0.246867	8.35428	6.5834e-17	2.93423e-15	Ups	LOC_Os10g20310	_	_
LOC_Os02g03050	4235	367	6.43	301	4.96	402	6.95	1031	17.42	1143	18.83	664.811	1.76036	0.210716	8.35416	6.59e-17	2.93423e-15	Ups	LOC_Os02g03050	_	_
LOC_Os12g02370	2139	4341	158.74	3706	127.64	3294	118.96	560	19.77	945	32.51	2460.52	-2.15031	0.257412	-8.3536	6.62132e-17	2.94281e-15	Down	LOC_Os12g02370	_	molecular_function:intramolecular lyase activity(GO:0016872)
LOC_Os02g08100	5433	23115	660.36	13624	366.58	9700	273.68	372	10.26	1200	32.25	9168.58	-3.97267	0.475904	-8.34763	6.96477e-17	3.08983e-15	Down	LOC_Os02g08100	K01904	biological_process:metabolic process(GO:0008152);molecular_function:catalytic activity(GO:0003824)
LOC_Os03g17850	6046	400	16.2	634	24.18	566	22.63	10	0.39	51	1.94	312.27	-3.80793	0.45626	-8.34598	7.06255e-17	3.12752e-15	Down	LOC_Os03g17850	_	cellular_component:membrane(GO:0016020);molecular_function:galactosylgalactosylxylosylprotein 3-beta-glucuronosyltransferase activity(GO:0015018)
LOC_Os02g49326	4433	852	25.82	1011	28.85	1159	34.68	4789	140.07	3560	101.48	2372.73	2.21517	0.265445	8.3451	7.1151e-17	3.14508e-15	Ups	LOC_Os02g49326	_	molecular_function:protein binding(GO:0005515)
LOC_Os02g01560	2575	1505	67.37	1792	75.55	1087	48.06	8735	377.47	6480	272.9	4113.24	2.52637	0.302895	8.34075	7.38199e-17	3.25715e-15	Ups	LOC_Os02g01560	K02987	molecular_function:RNA binding(GO:0003723);biological_process:translation(GO:0006412);cellular_component:ribosome(GO:0005840);cellular_component:intracellular(GO:0005622);molecular_function:structural constituent of ribosome(GO:0003735)
LOC_Os03g20100	4343	2992	110.17	2399	83.2	2795	101.64	14119	501.85	10225	354.2	6814.71	2.30997	0.277004	8.33914	7.48338e-17	3.29593e-15	Ups	LOC_Os03g20100	K02945	molecular_function:nucleic acid binding(GO:0003676)
LOC_Os02g56960	2495	518	38.76	585	41.22	368	27.19	3311	239.14	2210	155.56	1475.01	2.63628	0.316312	8.33445	7.78575e-17	3.42292e-15	Ups	LOC_Os02g56960	K02894	biological_process:translation(GO:0006412);cellular_component:ribosome(GO:0005840);molecular_function:structural constituent of ribosome(GO:0003735)
LOC_Os03g55930	1875	651	37.53	949	51.52	800	45.54	2387	132.83	2358	127.88	1464.38	1.73841	0.208709	8.32933	8.12997e-17	3.56783e-15	Ups	LOC_Os03g55930	K02996	biological_process:translation(GO:0006412);cellular_component:ribosome(GO:0005840);molecular_function:structural constituent of ribosome(GO:0003735)
LOC_Os01g59990	2968	697	37.97	756	38.79	514	27.65	4019	211.35	2751	140.99	1838.28	2.51705	0.302234	8.32816	8.21099e-17	3.59692e-15	Ups	LOC_Os01g59990	K02896	_
LOC_Os03g49220	3485	200	5.42	167	4.27	151	4.05	1092	28.59	724	18.48	492.134	2.53851	0.304899	8.32575	8.3794e-17	3.66411e-15	Ups	LOC_Os03g49220	K01939	biological_process:purine nucleotide biosynthetic process(GO:0006164);molecular_function:GTP binding(GO:0005525);molecular_function:adenylosuccinate synthase activity(GO:0004019)
LOC_Os04g52100	3574	192	7.82	239	9.17	138	5.55	814	32.02	789	30.24	449.853	2.22761	0.267642	8.32309	8.5701e-17	3.7408e-15	Ups	LOC_Os04g52100	K01265	_
LOC_Os10g32300	5729	290	15.5	334	16.81	287	15.14	833	42.97	789	39.66	518.737	1.58835	0.190853	8.32236	8.62312e-17	3.75722e-15	Ups	LOC_Os10g32300	_	_
LOC_Os10g33170	4598	2065	55.86	2446	62.32	2032	54.28	337	8.8	614	15.63	1430.05	-2.02049	0.242934	-8.31702	9.02026e-17	3.91924e-15	Down	LOC_Os10g33170	_	cellular_component:membrane(GO:0016020);biological_process:transport(GO:0006810);molecular_function:transporter activity(GO:0005215)
LOC_Os05g05320	6133	188	4.97	137	3.41	168	4.39	887	22.66	666	16.58	428.869	2.38497	0.286761	8.31693	9.02709e-17	3.91924e-15	Ups	LOC_Os05g05320	_	_
LOC_Os09g09370	7827	459	7.88	414	6.69	615	10.43	88	1.46	78	1.26	316.578	-2.35484	0.283254	-8.31353	9.28989e-17	4.02617e-15	Down	LOC_Os09g09370	_	_
LOC_Os06g49970	4138	133	3.92	227	6.3	138	4.02	7	0.2	13	0.36	97.4043	-3.70137	0.445313	-8.31184	9.42328e-17	4.07674e-15	Down	LOC_Os06g49970	K01176	molecular_function:cation binding(GO:0043169);biological_process:carbohydrate metabolic process(GO:0005975);molecular_function:catalytic activity(GO:0003824);molecular_function:calcium ion binding(GO:0005509);molecular_function:alpha-amylase activity(GO:0004556)
LOC_Os10g42210	4680	60	2.39	50	1.88	45	1.77	292	11.24	247	9.27	145.221	2.51499	0.302634	8.31036	9.54105e-17	4.12038e-15	Ups	LOC_Os10g42210	_	_
LOC_Os03g58230	2266	4387	125.09	4636	124.5	3430	96.59	755	20.78	1148	30.79	2748.34	-1.94492	0.234229	-8.3035	1.01087e-16	4.35779e-15	Down	LOC_Os03g58230	_	_
LOC_Os03g54130	1849	6749	266.09	12029	446.67	18069	703.55	417	15.87	1114	41.32	7216.58	-3.68969	0.444489	-8.30098	1.0326e-16	4.44364e-15	Down	LOC_Os03g54130	_	molecular_function:cysteine-type peptidase activity(GO:0008234);biological_process:proteolysis(GO:0006508)
LOC_Os05g49610	1924	340	10.34	415	11.89	362	10.87	1187	34.85	1023	29.27	684.963	1.74289	0.209998	8.29955	1.0451e-16	4.48953e-15	Ups	LOC_Os05g49610	_	_
LOC_Os12g11870	705	134	11.12	153	11.96	156	12.79	0	0	0	0	83.4172	-6.81333	0.821039	-8.29843	1.05496e-16	4.52389e-15	Down	LOC_Os12g11870	_	molecular_function:oxidoreductase activity(GO:0016491);biological_process:metabolic process(GO:0008152)
LOC_Os04g54500	5635	335	7.07	320	6.36	325	6.78	799	16.29	816	16.21	529.688	1.47203	0.177488	8.29368	1.09797e-16	4.70007e-15	Ups	LOC_Os04g54500	_	molecular_function:3'-5' exonuclease activity(GO:0008408);biological_process:nucleobase-containing compound metabolic process(GO:0006139);molecular_function:nucleic acid binding(GO:0003676);biological_process:DNA replication(GO:0006260);molecular_function:DNA-directed DNA polymerase activity(GO:0003887);molecular_function:DNA binding(GO:0003677)
LOC_Os04g49210	2217	225	6.96	233	6.79	174	5.32	18	0.54	5	0.15	124.359	-3.78925	0.457231	-8.28739	1.15756e-16	4.94649e-15	Down	LOC_Os04g49210	_	biological_process:oxidation-reduction process(GO:0055114);molecular_function:oxidoreductase activity(GO:0016491)
LOC_Os01g40110	2853	40	1.75	25	1.03	35	1.51	279	11.75	212	8.7	124.993	2.9787	0.359488	8.28595	1.17169e-16	4.99521e-15	Ups	LOC_Os01g40110	K15263	_
LOC_Os03g04260	1301	436	25.51	422	23.25	320	18.49	1150	64.95	1260	69.36	735.366	1.77212	0.213874	8.28581	1.17306e-16	4.99521e-15	Ups	LOC_Os03g04260	K00799	molecular_function:protein binding(GO:0005515)
LOC_Os01g59730	2286	22	1.83	16	1.25	8	0.66	466	37.39	191	14.93	153.716	4.34211	0.524171	8.28377	1.19338e-16	5.07292e-15	Ups	LOC_Os01g59730	K02908	biological_process:translation(GO:0006412);cellular_component:ribosome(GO:0005840);cellular_component:intracellular(GO:0005622);molecular_function:structural constituent of ribosome(GO:0003735)
LOC_Os03g52470	4934	445	8.72	545	10.06	525	10.16	1364	25.8	1279	23.58	850.961	1.56166	0.18856	8.282	1.21127e-16	5.14001e-15	Ups	LOC_Os03g52470	K14548	_
LOC_Os09g02650	9792	3152	42.89	3054	39.14	3144	42.25	884	11.61	1195	15.3	2203.67	-1.41332	0.170843	-8.27262	1.31043e-16	5.55112e-15	Down	LOC_Os09g02650	K10395	molecular_function:microtubule binding(GO:0008017);biological_process:microtubule-based movement(GO:0007018);molecular_function:ATP binding(GO:0005524);molecular_function:microtubule motor activity(GO:0003777);cellular_component:kinesin complex(GO:0005871)
LOC_Os04g42784	16390	144	2.16	190	2.68	206	3.05	698	10.11	606	8.55	381.554	2.02121	0.244357	8.27154	1.32244e-16	5.59228e-15	Ups	LOC_Os04g42784	_	molecular_function:mismatched DNA binding(GO:0030983);biological_process:mismatch repair(GO:0006298);molecular_function:ATP binding(GO:0005524)
LOC_Os07g12650	2018	536	15.54	552	15.07	372	10.65	2866	80.21	2031	55.4	1335.56	2.47837	0.299705	8.26936	1.34683e-16	5.68559e-15	Ups	LOC_Os07g12650	_	biological_process:translation(GO:0006412);cellular_component:ribosome(GO:0005840);cellular_component:intracellular(GO:0005622);molecular_function:structural constituent of ribosome(GO:0003735)
LOC_Os08g19374	3121	79	1.04	134	1.66	82	1.06	615	7.79	471	5.81	289.629	2.60879	0.315535	8.26782	1.36431e-16	5.74943e-15	Ups	LOC_Os08g19374	_	_
LOC_Os07g06530	2765	209	12.1	171	9.32	112	6.4	0	0	0	0	93.2071	-6.84421	0.827998	-8.26597	1.3856e-16	5.82908e-15	Down	LOC_Os07g06530	_	_
LOC_Os01g52010	4441	1568	49.91	2998	89.88	3401	106.92	113	3.47	305	9.13	1576.58	-3.39136	0.410293	-8.26569	1.38885e-16	5.83271e-15	Down	LOC_Os01g52010	_	molecular_function:carbon-sulfur lyase activity(GO:0016846)
LOC_Os04g34699	3678	0	0	0	0	0	0	91	6.03	94	6.07	39.4637	6.91267	0.836561	8.2632	1.41822e-16	5.9458e-15	Ups	LOC_Os04g34699	_	_
LOC_Os01g14660	903	135	9.81	129	8.83	109	7.82	1	0.07	8	0.55	72.2491	-4.32133	0.52329	-8.25801	1.48118e-16	6.19912e-15	Down	LOC_Os01g14660	_	_
LOC_Os03g63370	4709	1515	67.92	2635	111.27	2084	92.27	180	7.79	386	16.28	1284.5	-2.66257	0.322904	-8.24569	1.64205e-16	6.86062e-15	Down	LOC_Os03g63370	_	_
LOC_Os01g36720	2323	847	31.52	1012	35.48	1461	53.7	190	6.83	214	7.49	710.465	-2.24021	0.271781	-8.24272	1.68337e-16	7.02125e-15	Down	LOC_Os01g36720	K02575	biological_process:transmembrane transport(GO:0055085);cellular_component:integral component of membrane(GO:0016021)
LOC_Os01g20110	8917	367	11.86	418	12.73	300	9.58	1107	34.54	2102	63.92	872.975	2.2569	0.274231	8.22993	1.8733e-16	7.80011e-15	Ups	LOC_Os01g20110	_	_
LOC_Os02g55260	4990	59	1.06	71	1.21	48	0.85	249	4.33	260	4.41	142.034	2.24193	0.27261	8.22394	1.96931e-16	8.18591e-15	Ups	LOC_Os02g55260	K14807	molecular_function:hydrolase activity(GO:0016787);molecular_function:ATP binding(GO:0005524);molecular_function:DNA binding(GO:0003677)
LOC_Os12g11660	725	110	8.88	153	11.63	225	17.93	0	0	0	0	91.6394	-6.81995	0.829319	-8.22356	1.97552e-16	8.19773e-15	Down	LOC_Os12g11660	_	_
LOC_Os02g33140	3169	312	18.63	492	27.67	357	21.05	2054	118.38	1485	83.41	983.147	2.35509	0.286445	8.22178	2.00508e-16	8.30627e-15	Ups	LOC_Os02g33140	K02955	biological_process:translation(GO:0006412);cellular_component:ribosome(GO:0005840);molecular_function:structural constituent of ribosome(GO:0003735)
LOC_Os07g41250	3827	311	4.2	324	4.12	300	4	64	0.83	87	1.1	208.184	-1.85853	0.22614	-8.21848	2.06093e-16	8.52317e-15	Down	LOC_Os07g41250	_	cellular_component:membrane(GO:0016020);biological_process:transport(GO:0006810);molecular_function:transporter activity(GO:0005215)
LOC_Os04g48710	3959	144	5.82	136	5.18	88	3.51	585	22.82	546	20.76	311.775	2.34241	0.285055	8.21741	2.07938e-16	8.58492e-15	Ups	LOC_Os04g48710	_	molecular_function:cysteine-type peptidase activity(GO:0008234);biological_process:proteolysis(GO:0006508)
LOC_Os06g37020	1289	132	5.99	295	12.61	372	16.68	6	0.26	15	0.64	153.617	-4.21667	0.513261	-8.21545	2.11374e-16	8.71204e-15	Down	LOC_Os06g37020	_	_
LOC_Os01g56870	5223	8	0.18	12	0.26	3	0.07	216	4.78	122	2.63	78.0962	4.36355	0.531421	8.21108	2.19202e-16	9.01945e-15	Ups	LOC_Os01g56870	_	_
LOC_Os08g11720	5152	108	3.48	114	3.46	105	3.34	3	0.09	1	0.03	62.5414	-5.00856	0.610543	-8.20345	2.3359e-16	9.59527e-15	Down	LOC_Os08g11720	_	_
LOC_Os07g23510	408	4	0.57	1	0.14	0	0	72	9.97	111	14.98	39.3979	5.2669	0.642597	8.19627	2.47963e-16	1.01686e-14	Ups	LOC_Os07g23510	_	_
LOC_Os10g26130	4919	379	6.3	380	5.95	431	7.08	963	15.45	983	15.37	639.779	1.46205	0.178419	8.19449	2.51657e-16	1.03027e-14	Ups	LOC_Os10g26130	K01889	biological_process:tRNA aminoacylation(GO:0043039);cellular_component:cytoplasm(GO:0005737);molecular_function:ATP binding(GO:0005524);molecular_function:aminoacyl-tRNA ligase activity(GO:0004812);molecular_function:tRNA binding(GO:0000049)
LOC_Os12g13674	1950	8441	253.27	5635	159.24	4840	143.42	305	8.83	805	22.72	3822.39	-3.2654	0.398503	-8.19417	2.52325e-16	1.03128e-14	Down	LOC_Os12g13674	_	_
LOC_Os04g01290	3303	666	11.77	743	12.37	624	10.89	2552	43.53	2009	33.4	1366.39	1.92131	0.234483	8.19381	2.53091e-16	1.03268e-14	Ups	LOC_Os04g01290	K15030	molecular_function:protein binding(GO:0005515)
LOC_Os11g29190	2097	581	10.84	919	16.14	587	10.81	3546	63.84	2788	48.92	1756.87	2.3449	0.286272	8.19117	2.58708e-16	1.05383e-14	Ups	LOC_Os11g29190	_	biological_process:translation(GO:0006412)
LOC_Os01g45070	3412	152	6.4	119	4.72	138	5.74	484	19.67	469	18.57	281.24	1.9567	0.238899	8.1905	2.6014e-16	1.0579e-14	Ups	LOC_Os01g45070	_	molecular_function:peptide deformylase activity(GO:0042586);molecular_function:iron ion binding(GO:0005506)
LOC_Os03g12680	4704	385	10.88	320	8.51	305	8.51	37	1.01	69	1.83	213.232	-2.46772	0.301321	-8.18966	2.61955e-16	1.06351e-14	Down	LOC_Os03g12680	_	biological_process:protein phosphorylation(GO:0006468);molecular_function:ATP binding(GO:0005524);molecular_function:protein kinase activity(GO:0004672)
LOC_Os07g37350	2454	149	3.68	95	2.21	139	3.39	1	0.02	2	0.05	73.3098	-5.43183	0.663429	-8.18751	2.66688e-16	1.08093e-14	Down	LOC_Os07g37350	_	_
LOC_Os01g13190	3584	639	20.32	650	19.47	610	19.16	1607	49.33	1528	45.71	1029.18	1.47926	0.180724	8.18519	2.71864e-16	1.10008e-14	Ups	LOC_Os01g13190	K00013	biological_process:oxidation-reduction process(GO:0055114);molecular_function:NAD binding(GO:0051287);molecular_function:zinc ion binding(GO:0008270);molecular_function:histidinol dehydrogenase activity(GO:0004399);biological_process:histidine biosynthetic process(GO:0000105)
LOC_Os01g32350	5728	508	12.39	640	14.7	543	13.08	1251	29.45	1343	30.81	870.505	1.3728	0.167732	8.18448	2.73472e-16	1.10475e-14	Ups	LOC_Os01g32350	K01358	_
LOC_Os05g03174	6714	878	15.49	1858	30.87	2094	36.48	177	3.01	191	3.17	981.044	-2.86008	0.34949	-8.18358	2.75539e-16	1.11126e-14	Down	LOC_Os05g03174	_	cellular_component:membrane(GO:0016020);molecular_function:galactosylgalactosylxylosylprotein 3-beta-glucuronosyltransferase activity(GO:0015018)
LOC_Os05g01450	2339	308	14.16	331	14.33	290	13.16	939	41.66	830	35.89	554.804	1.68483	0.205982	8.1795	2.85015e-16	1.14758e-14	Ups	LOC_Os05g01450	K03249	molecular_function:protein binding(GO:0005515)
LOC_Os06g35410	4358	1284	28.46	1309	27.32	642	14.05	63	1.35	139	2.9	652.61	-3.16592	0.387403	-8.17215	3.02948e-16	1.21778e-14	Down	LOC_Os06g35410	_	_
LOC_Os10g27310	2158	868	23.53	865	22.09	754	20.19	142	3.72	246	6.27	550.475	-1.92042	0.235046	-8.17039	3.07398e-16	1.23364e-14	Down	LOC_Os10g27310	_	_
LOC_Os02g43519	3178	199	3.66	332	5.76	302	5.49	1176	20.9	1021	17.68	627.933	2.14682	0.262934	8.16489	3.2173e-16	1.28904e-14	Ups	LOC_Os02g43519	_	_
LOC_Os02g37862	2055	721	41.08	934	50.12	601	33.81	4940	271.68	3192	171.08	2190.6	2.584	0.31664	8.16071	3.33071e-16	1.33229e-14	Ups	LOC_Os02g37862	K02934	biological_process:translation(GO:0006412);cellular_component:ribosome(GO:0005840);cellular_component:intracellular(GO:0005622);molecular_function:structural constituent of ribosome(GO:0003735)
LOC_Os07g12160	3455	7	0.24	20	0.65	25	0.85	191	6.36	196	6.36	92.2704	3.51338	0.430727	8.15687	3.43823e-16	1.37304e-14	Ups	LOC_Os07g12160	_	molecular_function:lyase activity(GO:0016829);biological_process:metabolic process(GO:0008152)
LOC_Os03g60509	1172	9649	416.02	6573	266.92	4571	194.64	754	31.38	944	38.29	4310.77	-2.79699	0.342996	-8.15458	3.50406e-16	1.39705e-14	Down	LOC_Os03g60509	_	molecular_function:oxidoreductase activity(GO:0016491);biological_process:metabolic process(GO:0008152);molecular_function:protein binding(GO:0005515);molecular_function:intramolecular lyase activity(GO:0016872)
LOC_Os02g28810	2222	401	32.72	460	35.35	278	22.4	2301	181.26	1630	125.14	1065.53	2.5178	0.308789	8.15378	3.5273e-16	1.40402e-14	Ups	LOC_Os02g28810	K02995	biological_process:translation(GO:0006412);cellular_component:ribosome(GO:0005840);cellular_component:intracellular(GO:0005622);molecular_function:structural constituent of ribosome(GO:0003735)
LOC_Os06g36990	5581	718	11.45	619	9.3	710	11.18	140	2.16	209	3.14	460.361	-1.79164	0.219875	-8.14844	3.68635e-16	1.46493e-14	Down	LOC_Os06g36990	K01530	molecular_function:metal ion binding(GO:0046872);molecular_function:nucleotide binding(GO:0000166);cellular_component:integral component of membrane(GO:0016021);biological_process:phospholipid transport(GO:0015914);molecular_function:ATP binding(GO:0005524);molecular_function:phospholipid-translocating ATPase activity(GO:0004012);molecular_function:magnesium ion binding(GO:0000287)
LOC_Os03g10340	3090	979	29.93	1327	38.21	807	24.36	6502	191.87	4476	128.72	2963.88	2.55203	0.31333	8.14485	3.79737e-16	1.5066e-14	Ups	LOC_Os03g10340	K02984	biological_process:translation(GO:0006412);cellular_component:ribosome(GO:0005840);cellular_component:intracellular(GO:0005622);molecular_function:structural constituent of ribosome(GO:0003735)
LOC_Os06g08610	1183	354	17.51	266	12.39	174	8.5	4	0.19	19	0.88	155.305	-4.12881	0.507091	-8.14215	3.8831e-16	1.53811e-14	Down	LOC_Os06g08610	_	molecular_function:transferase activity, transferring acyl groups other than amino-acyl groups(GO:0016747)
LOC_Os07g12250	2198	288	20.68	372	25.15	218	15.46	1722	119.34	1237	83.55	805.29	2.4871	0.30548	8.14162	3.90028e-16	1.54241e-14	Ups	LOC_Os07g12250	K02896	_
LOC_Os05g09400	3567	810	17.92	959	19.98	601	13.13	3094	66.07	2893	60.21	1728.37	2.07722	0.255192	8.13984	3.9581e-16	1.56274e-14	Ups	LOC_Os05g09400	K19033	_
LOC_Os08g25250	4756	123	4.07	139	4.33	148	4.84	0	0	0	0	77.2112	-6.71528	0.82541	-8.1357	4.09575e-16	1.61448e-14	Down	LOC_Os08g25250	_	molecular_function:cysteine-type peptidase activity(GO:0008234);biological_process:proteolysis(GO:0006508)
LOC_Os01g62920	4933	435	8.84	460	8.8	483	9.69	80	1.57	136	2.6	304.948	-1.90897	0.234761	-8.13156	4.23804e-16	1.66787e-14	Down	LOC_Os01g62920	_	biological_process:regulation of transcription, DNA-templated(GO:0006355);molecular_function:DNA binding(GO:0003677)
LOC_Os02g47140	1328	577	21.22	588	20.37	422	15.33	2969	105.4	2055	71.1	1388.02	2.39928	0.295085	8.13081	4.26447e-16	1.67557e-14	Ups	LOC_Os02g47140	K02870	biological_process:translation(GO:0006412);cellular_component:ribosome(GO:0005840);molecular_function:structural constituent of ribosome(GO:0003735)
LOC_Os12g12130	3329	28	0.49	38	0.63	31	0.54	341	5.79	196	3.24	135.372	3.15534	0.388111	8.12998	4.2935e-16	1.68427e-14	Ups	LOC_Os12g12130	_	molecular_function:protein binding(GO:0005515)
LOC_Os03g61790	2814	245	7.78	220	6.58	210	6.59	723	22.17	659	19.69	423.844	1.78121	0.219325	8.12136	4.60989e-16	1.80548e-14	Ups	LOC_Os03g61790	K11108	biological_process:RNA processing(GO:0006396)
LOC_Os02g52130	3166	808	6.95	557	4.51	649	5.51	130	1.08	129	1.04	437.398	-2.16867	0.267199	-8.11634	4.80467e-16	1.87875e-14	Down	LOC_Os02g52130	_	_
LOC_Os04g34290	2451	83	1.98	81	1.82	135	3.18	408	9.4	546	12.26	257.815	2.37618	0.292877	8.11321	4.92981e-16	1.9246e-14	Ups	LOC_Os04g34290	_	biological_process:recognition of pollen(GO:0048544);biological_process:protein phosphorylation(GO:0006468);molecular_function:ATP binding(GO:0005524);molecular_function:protein kinase activity(GO:0004672)
LOC_Os02g09440	4091	134	6.36	188	8.4	151	7.08	670	30.69	535	23.88	348.473	2.09938	0.258799	8.112	4.9795e-16	1.94089e-14	Ups	LOC_Os02g09440	_	_
LOC_Os12g40830	5510	431	10.12	520	11.5	476	11.04	1196	27.12	1142	25.24	768.804	1.47123	0.181373	8.11165	4.99361e-16	1.94329e-14	Ups	LOC_Os12g40830	K00868	biological_process:pyridoxal 5'-phosphate salvage(GO:0009443);molecular_function:pyridoxal kinase activity(GO:0008478)
LOC_Os04g43820	703	166	13.82	363	28.45	322	26.47	15	1.21	29	2.27	168.071	-3.38024	0.417182	-8.10256	5.38149e-16	2.0909e-14	Down	LOC_Os04g43820	_	_
LOC_Os11g47400	1240	197	12.94	92	5.69	205	13.29	0	0	0	0	94.004	-6.77729	0.83652	-8.10176	5.41701e-16	2.10135e-14	Down	LOC_Os11g47400	_	molecular_function:oxidoreductase activity(GO:0016491);biological_process:metabolic process(GO:0008152)
LOC_Os09g29190	3960	95	2.46	63	1.53	73	1.86	430	10.73	358	8.71	213.376	2.48386	0.306644	8.10015	5.48895e-16	2.12588e-14	Ups	LOC_Os09g29190	_	_
LOC_Os07g33310	3216	231	6.82	290	8.06	327	9.53	13	0.37	41	1.14	170.517	-3.13519	0.387377	-8.0934	5.80232e-16	2.24369e-14	Down	LOC_Os07g33310	K03327	biological_process:transmembrane transport(GO:0055085);cellular_component:membrane(GO:0016020);molecular_function:antiporter activity(GO:0015297);molecular_function:drug transmembrane transporter activity(GO:0015238);biological_process:drug transmembrane transport(GO:0006855)
LOC_Os06g30950	6829	641	13.46	1313	25.97	1483	30.76	60	1.22	142	2.81	684.316	-3.23229	0.399636	-8.0881	6.06042e-16	2.33978e-14	Down	LOC_Os06g30950	K15285	molecular_function:oxidoreductase activity(GO:0016491);biological_process:metabolic process(GO:0008152);molecular_function:protein binding(GO:0005515);molecular_function:intramolecular lyase activity(GO:0016872)
LOC_Os02g39870	3332	452	19.93	313	13	285	12.41	2231	94.96	1606	66.62	1029.44	2.58319	0.319529	8.08437	6.24874e-16	2.40868e-14	Ups	LOC_Os02g39870	K03687	molecular_function:chaperone binding(GO:0051087);molecular_function:protein homodimerization activity(GO:0042803);biological_process:protein folding(GO:0006457);molecular_function:adenyl-nucleotide exchange factor activity(GO:0000774)
LOC_Os07g35020	432	124	16.79	334	42.6	150	20.06	4	0.52	8	1.02	115.574	-4.5165	0.558727	-8.08355	6.29093e-16	2.42111e-14	Down	LOC_Os07g35020	_	molecular_function:oxidoreductase activity(GO:0016491);biological_process:metabolic process(GO:0008152);molecular_function:protein binding(GO:0005515);molecular_function:intramolecular lyase activity(GO:0016872)
LOC_Os11g13870	1356	314	13.55	168	6.83	221	9.42	8	0.33	21	0.85	139.817	-3.69086	0.456918	-8.07773	6.59848e-16	2.53548e-14	Down	LOC_Os11g13870	K18801	_
LOC_Os07g39430	3542	344	9.48	280	7.27	395	10.75	1106	29.42	1106	28.68	665.169	1.857	0.229945	8.07582	6.70242e-16	2.57137e-14	Ups	LOC_Os07g39430	K15032	biological_process:regulation of transcription, DNA-templated(GO:0006355);cellular_component:mitochondrion(GO:0005739);molecular_function:double-stranded DNA binding(GO:0003690)
LOC_Os01g11650	5160	1895	28.62	2221	31.59	2230	33.26	588	8.57	820	11.65	1491.34	-1.4135	0.175062	-8.07426	6.78853e-16	2.60032e-14	Down	LOC_Os01g11650	_	molecular_function:hydrolase activity, acting on ester bonds(GO:0016788)
LOC_Os05g43930	1721	129	5.51	245	9.86	122	5.15	1	0.04	8	0.32	94.5025	-4.62159	0.572915	-8.0668	7.21638e-16	2.75987e-14	Down	LOC_Os05g43930	_	molecular_function:protein dimerization activity(GO:0046983);molecular_function:O-methyltransferase activity(GO:0008171)
LOC_Os02g55630	4480	1061	36.86	820	26.83	845	28.99	2550	85.53	3010	98.39	1696.16	1.75865	0.218045	8.06555	7.29076e-16	2.78395e-14	Ups	LOC_Os02g55630	_	_
LOC_Os01g11550	2694	115	2.72	137	3.05	125	2.92	5	0.11	14	0.31	74.8585	-3.41714	0.423902	-8.06116	7.55765e-16	2.88135e-14	Down	LOC_Os01g11550	_	_
LOC_Os06g46680	3662	94	2.32	181	4.2	123	3	0	0	5	0.12	75.382	-4.98687	0.619233	-8.0533	8.0592e-16	3.06778e-14	Down	LOC_Os06g46680	K00517	biological_process:oxidation-reduction process(GO:0055114);molecular_function:heme binding(GO:0020037);molecular_function:oxidoreductase activity, acting on paired donors, with incorporation or reduction of molecular oxygen(GO:0016705);molecular_function:iron ion binding(GO:0005506)
LOC_Os04g30780	4694	631	20.27	488	14.77	458	14.53	2491	77.26	1947	58.85	1255.91	2.22618	0.27646	8.05243	8.1168e-16	3.08489e-14	Ups	LOC_Os04g30780	K03247	molecular_function:protein binding(GO:0005515);cellular_component:eukaryotic translation initiation factor 3 complex(GO:0005852);cellular_component:cytoplasm(GO:0005737);molecular_function:translation initiation factor activity(GO:0003743)
LOC_Os02g46710	5366	612	50.79	684	53.46	653	53.52	1173	93.97	1451	113.29	922.901	1.17769	0.146263	8.05185	8.15493e-16	3.09456e-14	Ups	LOC_Os02g46710	_	_
LOC_Os08g41960	10041	133	6.61	196	9.18	161	7.9	7	0.34	20	0.94	97.4889	-3.30604	0.410641	-8.05093	8.21698e-16	3.11326e-14	Down	LOC_Os08g41960	_	molecular_function:protein dimerization activity(GO:0046983);molecular_function:DNA binding(GO:0003677)
LOC_Os02g02130	1967	345	70.83	447	86.43	269	54.54	2204	436.78	1481	286.04	998.775	2.53015	0.314283	8.05055	8.24224e-16	3.11799e-14	Ups	LOC_Os02g02130	K02922	biological_process:translation(GO:0006412);cellular_component:ribosome(GO:0005840);cellular_component:intracellular(GO:0005622);molecular_function:structural constituent of ribosome(GO:0003735)
LOC_Os01g09750	4633	61	1.12	22	0.38	43	0.78	602	10.69	383	6.63	238.178	3.57183	0.443754	8.04912	8.33898e-16	3.14971e-14	Ups	LOC_Os01g09750	_	molecular_function:RNA methyltransferase activity(GO:0008173);biological_process:RNA processing(GO:0006396)
LOC_Os05g45930	4386	274	4.76	276	4.51	308	5.28	25	0.42	58	0.95	179.007	-2.57765	0.320386	-8.04547	8.59156e-16	3.24009e-14	Down	LOC_Os05g45930	_	molecular_function:protein binding(GO:0005515)
LOC_Os11g25860	3059	696	13.31	827	14.9	764	14.43	135	2.49	239	4.3	508.557	-1.8512	0.230401	-8.03466	9.38371e-16	3.53337e-14	Down	LOC_Os11g25860	_	biological_process:protein phosphorylation(GO:0006468);molecular_function:protein kinase activity(GO:0004672)
LOC_Os11g13750	836	179	12.53	449	29.6	497	34.35	11	0.74	28	1.84	217.942	-3.88143	0.483307	-8.03099	9.66894e-16	3.63516e-14	Down	LOC_Os11g13750	_	_
LOC_Os02g50640	4226	334	7.33	570	11.79	662	14.35	66	1.4	82	1.69	324.698	-2.57976	0.321402	-8.02659	1.00222e-15	3.76218e-14	Down	LOC_Os02g50640	_	_
LOC_Os10g12354	9821	221	5.25	156	3.49	208	4.88	972	22.31	752	16.82	482.836	2.2891	0.285257	8.02468	1.01793e-15	3.81527e-14	Ups	LOC_Os10g12354	_	molecular_function:DNA binding(GO:0003677)
LOC_Os06g21570	4746	0	0	2	0.07	1	0.04	131	4.88	67	2.43	43.9227	5.79035	0.72193	8.02066	1.05181e-15	3.9362e-14	Ups	LOC_Os06g21570	K01188	biological_process:carbohydrate metabolic process(GO:0005975);molecular_function:hydrolase activity, hydrolyzing O-glycosyl compounds(GO:0004553)
LOC_Os04g52320	3707	198	5.8	111	3.06	140	4.05	5	0.14	9	0.25	88.3577	-4.00893	0.500213	-8.01444	1.10643e-15	4.1343e-14	Down	LOC_Os04g52320	_	_
LOC_Os12g07650	4068	488	22.36	504	21.75	381	17.24	1186	52.46	1311	56.51	790.248	1.60686	0.200563	8.01175	1.13084e-15	4.21904e-14	Ups	LOC_Os12g07650	_	biological_process:cell redox homeostasis(GO:0045454);molecular_function:protein disulfide oxidoreductase activity(GO:0015035);molecular_function:electron carrier activity(GO:0009055)
LOC_Os06g08320	249	405	153.87	483	172.83	301	112.94	2540	931.56	1650	589.76	1133.82	2.54908	0.318562	8.00184	1.22575e-15	4.56614e-14	Ups	LOC_Os06g08320	K02924	biological_process:translation(GO:0006412);cellular_component:ribosome(GO:0005840);cellular_component:intracellular(GO:0005622);molecular_function:structural constituent of ribosome(GO:0003735)
LOC_Os02g13800	1575	330	12.97	379	14.03	289	11.21	54	2.05	84	3.11	216.927	-2.07612	0.259523	-7.99975	1.24671e-15	4.63714e-14	Down	LOC_Os02g13800	K09419	molecular_function:sequence-specific DNA binding(GO:0043565);biological_process:regulation of transcription, DNA-templated(GO:0006355);cellular_component:nucleus(GO:0005634);molecular_function:sequence-specific DNA binding transcription factor activity(GO:0003700)
LOC_Os03g27510	4805	0	0	0	0	0	0	54	3.01	173	9.39	46.4736	6.89455	0.862095	7.99744	1.27034e-15	4.71784e-14	Ups	LOC_Os03g27510	_	biological_process:proteolysis(GO:0006508);molecular_function:serine-type carboxypeptidase activity(GO:0004185)
LOC_Os04g32710	1212	317	134.4	469	187.28	290	121.43	1921	786.22	1398	557.62	919.622	2.36719	0.296412	7.98613	1.39236e-15	5.16317e-14	Ups	LOC_Os04g32710	_	biological_process:translation(GO:0006412);cellular_component:ribosome(GO:0005840);cellular_component:intracellular(GO:0005622);molecular_function:structural constituent of ribosome(GO:0003735)
LOC_Os08g27010	4212	1274	55.63	1308	53.79	1414	60.97	6171	260.1	4292	176.31	3020.13	2.13894	0.268025	7.98039	1.45869e-15	5.40091e-14	Ups	LOC_Os08g27010	_	_
LOC_Os06g25530	2157	206	10.74	180	8.84	146	7.52	21	1.06	15	0.74	108.419	-3.01681	0.378298	-7.97469	1.52765e-15	5.64768e-14	Down	LOC_Os06g25530	_	_
LOC_Os03g37240	2930	0	0	0	0	1	0.03	199	5.01	58	1.42	57.4643	6.5721	0.824386	7.97211	1.5599e-15	5.75819e-14	Ups	LOC_Os03g37240	_	_
LOC_Os02g42406	2715	124	3.29	161	4.03	97	2.54	420	10.76	573	14.31	281.324	2.09683	0.263123	7.969	1.59967e-15	5.89605e-14	Ups	LOC_Os02g42406	_	molecular_function:hydrolase activity(GO:0016787);molecular_function:ATP binding(GO:0005524);molecular_function:DNA binding(GO:0003677)
LOC_Os06g28880	10108	136	3.27	174	3.95	182	4.33	15	0.35	4	0.09	96.7389	-3.70013	0.464374	-7.968	1.61262e-15	5.93483e-14	Down	LOC_Os06g28880	_	_
LOC_Os02g02424	6114	516	8.03	421	6.17	340	5.23	1901	28.56	1590	23.28	992.73	2.18273	0.274119	7.96269	1.68336e-15	6.18137e-14	Ups	LOC_Os02g02424	K09191	_
LOC_Os06g11980	1834	1019	69.73	836	53.88	586	39.6	104	6.87	158	10.17	517.398	-2.43123	0.305331	-7.9626	1.68468e-15	6.18137e-14	Down	LOC_Os06g11980	_	_
LOC_Os11g07090	1602	92	3.36	150	5.16	149	5.37	0	0	7	0.24	74.652	-4.62348	0.580747	-7.96127	1.70286e-15	6.23872e-14	Down	LOC_Os11g07090	K01051	molecular_function:enzyme inhibitor activity(GO:0004857);biological_process:cell wall modification(GO:0042545);molecular_function:pectinesterase activity(GO:0030599);cellular_component:cell wall(GO:0005618)
LOC_Os02g01440	4144	624	17.97	670	18.17	633	18	1214	33.74	1689	45.75	975.241	1.32998	0.167105	7.9589	1.73572e-15	6.34958e-14	Ups	LOC_Os02g01440	K13427	molecular_function:GTP binding(GO:0005525)
LOC_Os10g09290	2605	53	8.47	93	14	75	11.84	295	45.52	321	48.28	172.503	2.20804	0.277515	7.95649	1.7699e-15	6.4649e-14	Ups	LOC_Os10g09290	_	_
LOC_Os03g22430	5251	810	24.88	735	21.26	732	22.2	1799	53.34	1858	53.69	1210.36	1.43318	0.180139	7.95597	1.77738e-15	6.48253e-14	Ups	LOC_Os03g22430	_	molecular_function:oxidoreductase activity(GO:0016491);biological_process:metabolic process(GO:0008152);molecular_function:protein binding(GO:0005515)
LOC_Os02g34190	4062	224	28.37	250	29.82	212	26.51	43	5.26	53	6.31	149.578	-2.05083	0.258212	-7.94243	1.98259e-15	7.22019e-14	Down	LOC_Os02g34190	_	_
LOC_Os12g32390	656	5	0.48	1	0.09	1	0.09	166	15.32	79	7.11	55.1556	5.24273	0.660231	7.94075	2.00955e-15	7.30745e-14	Ups	LOC_Os12g32390	_	_
LOC_Os04g12580	2437	0	0	1	0.02	1	0.02	71	1.71	75	1.76	31.4855	5.77788	0.727664	7.94031	2.01679e-15	7.32288e-14	Ups	LOC_Os04g12580	_	biological_process:protein phosphorylation(GO:0006468);molecular_function:ATP binding(GO:0005524);molecular_function:protein kinase activity(GO:0004672);molecular_function:polysaccharide binding(GO:0030247)
LOC_Os08g10630	3083	204	6.93	176	5.63	130	4.36	4364	143.05	1157	36.96	1329.96	4.0112	0.505294	7.93836	2.04876e-15	7.4279e-14	Ups	LOC_Os08g10630	K14709	biological_process:transmembrane transport(GO:0055085);molecular_function:metal ion transmembrane transporter activity(GO:0046873);biological_process:metal ion transport(GO:0030001);cellular_component:membrane(GO:0016020)
LOC_Os07g46620	4448	81	2.93	60	2.04	105	3.75	480	16.76	396	13.47	235.08	2.54328	0.320553	7.93405	2.12118e-15	7.67905e-14	Ups	LOC_Os07g46620	_	molecular_function:protein binding(GO:0005515)
LOC_Os05g38720	2055	269	7.66	301	8.07	264	7.42	9	0.25	38	1.02	166.662	-3.29653	0.415615	-7.93169	2.16181e-15	7.81453e-14	Down	LOC_Os05g38720	_	cellular_component:integral component of membrane(GO:0016021)
LOC_Os04g43020	6358	140	2.77	246	4.58	177	3.46	9	0.17	22	0.41	111.778	-3.29956	0.416103	-7.92967	2.19731e-15	7.9311e-14	Down	LOC_Os04g43020	_	biological_process:protein phosphorylation(GO:0006468);molecular_function:protein kinase activity(GO:0004672)
LOC_Os07g43990	2328	530	13.32	1018	24.1	1010	25.07	21	0.51	88	2.08	500.6	-3.6498	0.460391	-7.92762	2.23387e-15	8.05118e-14	Down	LOC_Os07g43990	_	_
LOC_Os01g62440	7604	1040	16.15	784	11.47	920	14.11	3608	54.08	3046	44.5	1950.53	2.01644	0.254415	7.92578	2.26723e-15	8.15934e-14	Ups	LOC_Os01g62440	_	_
LOC_Os03g03350	2947	107	4.55	148	5.92	125	5.25	0	0	9	0.36	73.1356	-4.3206	0.545199	-7.92482	2.28485e-15	8.21065e-14	Down	LOC_Os03g03350	_	_
LOC_Os04g20330	2004	154	4.5	242	6.65	231	6.66	22	0.62	33	0.91	129.116	-2.68391	0.338699	-7.92418	2.29649e-15	8.24033e-14	Down	LOC_Os04g20330	_	molecular_function:transferase activity, transferring hexosyl groups(GO:0016758);biological_process:metabolic process(GO:0008152)
LOC_Os12g02840	2976	0	0	1	0.02	2	0.04	236	4.61	60	1.14	66.7548	6.11559	0.771875	7.92303	2.31791e-15	8.30498e-14	Ups	LOC_Os12g02840	_	biological_process:transmembrane transport(GO:0055085);cellular_component:integral component of membrane(GO:0016021);molecular_function:solute:proton antiporter activity(GO:0015299);biological_process:cation transport(GO:0006812)
LOC_Os06g10170	3650	119	2.3	128	2.33	120	2.29	11	0.21	15	0.27	74.6594	-2.96682	0.374539	-7.92126	2.35118e-15	8.40877e-14	Down	LOC_Os06g10170	K00485	biological_process:oxidation-reduction process(GO:0055114);molecular_function:NADP binding(GO:0050661);molecular_function:flavin adenine dinucleotide binding(GO:0050660);molecular_function:N,N-dimethylaniline monooxygenase activity(GO:0004499)
LOC_Os03g10850	3152	108	2.33	118	2.4	103	2.2	361	7.52	337	6.84	211.494	1.8315	0.231217	7.92112	2.35377e-15	8.40877e-14	Ups	LOC_Os03g10850	K17783	biological_process:oxidation-reduction process(GO:0055114);molecular_function:thiol oxidase activity(GO:0016972)
LOC_Os11g43760	5654	1	0.03	0	0	0	0	133	3.91	62	1.77	43.0478	6.36368	0.804167	7.91339	2.50474e-15	8.93505e-14	Ups	LOC_Os11g43760	_	biological_process:lipid catabolic process(GO:0016042);biological_process:lipid metabolic process(GO:0006629)
LOC_Os03g38260	2262	553	34.46	672	39.44	480	29.54	2234	134.37	1780	104.34	1185.87	1.98731	0.251187	7.91166	2.53982e-15	9.04694e-14	Ups	LOC_Os03g38260	K02885	biological_process:translation(GO:0006412);cellular_component:ribosome(GO:0005840);cellular_component:intracellular(GO:0005622);molecular_function:structural constituent of ribosome(GO:0003735)
LOC_Os03g37970	2337	621	31.59	808	38.72	497	24.97	2916	143.21	2351	112.53	1496.6	2.19431	0.277476	7.90809	2.61369e-15	9.29652e-14	Ups	LOC_Os03g37970	K02873	biological_process:translation(GO:0006412);cellular_component:ribosome(GO:0005840);cellular_component:intracellular(GO:0005622);molecular_function:structural constituent of ribosome(GO:0003735)
LOC_Os03g29810	3475	222	9.88	312	13.08	233	10.25	646	27.77	749	31.38	440.231	1.60976	0.203581	7.90719	2.6327e-15	9.3505e-14	Ups	LOC_Os03g29810	K01358	_
LOC_Os07g26740	2146	96	17.66	112	19.41	66	11.99	662	117.58	432	74.78	289.158	2.71308	0.34367	7.89443	2.91656e-15	1.03436e-13	Ups	LOC_Os07g26740	K02929	biological_process:translation(GO:0006412);cellular_component:ribosome(GO:0005840);cellular_component:intracellular(GO:0005622);molecular_function:structural constituent of ribosome(GO:0003735)
LOC_Os04g54380	3451	67	1.94	106	2.88	78	2.23	281	7.84	451	12.26	200.523	2.24883	0.284963	7.89167	2.98179e-15	1.05586e-13	Ups	LOC_Os04g54380	_	molecular_function:pyridoxal phosphate binding(GO:0030170)
LOC_Os03g07570	4108	1960	31.68	2557	38.92	2587	41.29	390	6.08	690	10.49	1560.8	-1.95217	0.247376	-7.8915	2.98584e-15	1.05586e-13	Down	LOC_Os03g07570	_	molecular_function:pyridoxal phosphate binding(GO:0030170);molecular_function:transaminase activity(GO:0008483)
LOC_Os01g62900	9866	129	2.19	113	1.81	129	2.17	388	6.37	382	6.11	234.688	1.79505	0.227483	7.89091	2.9998e-15	1.05926e-13	Ups	LOC_Os01g62900	K12657	biological_process:oxidation-reduction process(GO:0055114);molecular_function:oxidoreductase activity(GO:0016491);biological_process:metabolic process(GO:0008152)
LOC_Os12g12000	726	94	7.58	130	9.87	170	13.53	0	0	0	0	73.9929	-6.59528	0.835883	-7.8902	3.01707e-15	1.06382e-13	Down	LOC_Os12g12000	_	_
LOC_Os10g37710	3534	529	9.45	424	7.13	329	5.8	68	1.17	53	0.89	268.965	-2.57474	0.326357	-7.88933	3.03817e-15	1.06972e-13	Down	LOC_Os10g37710	_	_
ChrSy.fgenesh.gene.25	1131	486	36.74	276	19.65	173	12.92	16	1.17	17	1.21	185.337	-3.84909	0.488054	-7.8866	3.10535e-15	1.09098e-13	Down	ChrSy.fgenesh.gene.25	_	_
LOC_Os09g39540	1412	181	11.44	313	18.63	197	12.29	1461	89.11	980	58.25	658.854	2.55597	0.324094	7.88651	3.10749e-15	1.09098e-13	Ups	LOC_Os09g39540	K02975	_
LOC_Os04g37550	1863	1064	33.42	898	26.56	795	24.66	52	1.58	156	4.61	564.362	-2.92674	0.371138	-7.88587	3.12354e-15	1.09503e-13	Down	LOC_Os04g37550	_	biological_process:proteolysis(GO:0006508);molecular_function:aspartic-type endopeptidase activity(GO:0004190)
LOC_Os09g08430	2993	759	46.74	1111	64.44	694	42.21	4322	256.96	3252	188.43	2116.95	2.30552	0.292595	7.87956	3.28527e-15	1.1486e-13	Ups	LOC_Os09g08430	K02880	biological_process:translation(GO:0006412);cellular_component:ribosome(GO:0005840);molecular_function:structural constituent of ribosome(GO:0003735);cellular_component:large ribosomal subunit(GO:0015934)
LOC_Os01g49290	2593	530	21.67	760	29.27	487	19.66	3281	129.5	2268	87.24	1535.89	2.38484	0.302662	7.87954	3.28576e-15	1.1486e-13	Ups	LOC_Os01g49290	K14753	molecular_function:protein binding(GO:0005515)
LOC_Os01g42870	1764	549	19.57	527	17.7	448	15.77	129	4.44	117	3.92	340.546	-1.84344	0.23398	-7.8786	3.31078e-15	1.1557e-13	Down	LOC_Os01g42870	_	molecular_function:transferase activity, transferring acyl groups other than amino-acyl groups(GO:0016747)
LOC_Os01g61330	2148	272	10.16	220	7.74	276	10.18	20	0.72	46	1.62	158.955	-2.73574	0.347246	-7.87841	3.31573e-15	1.15577e-13	Down	LOC_Os01g61330	_	_
LOC_Os12g01740	4699	497	8.67	966	15.88	1307	22.52	31	0.52	94	1.54	543.932	-3.56774	0.453035	-7.8752	3.40211e-15	1.18388e-13	Down	LOC_Os12g01740	_	biological_process:protein phosphorylation(GO:0006468);molecular_function:ATP binding(GO:0005524);molecular_function:protein kinase activity(GO:0004672)
LOC_Os07g33100	6171	303	5.63	305	5.34	290	5.32	651	11.68	700	12.24	457.16	1.34032	0.170198	7.87505	3.40607e-15	1.18388e-13	Ups	LOC_Os07g33100	K15450	molecular_function:protein binding(GO:0005515)
LOC_Os07g01660	1338	1817	79.45	1433	59.02	1176	50.79	291	12.28	341	14.03	972.744	-2.02867	0.25764	-7.87406	3.43324e-15	1.19162e-13	Down	LOC_Os07g01660	_	molecular_function:oxidoreductase activity(GO:0016491);biological_process:metabolic process(GO:0008152);molecular_function:protein binding(GO:0005515);molecular_function:intramolecular lyase activity(GO:0016872)
LOC_Os09g18320	4418	212	6.9	191	5.86	233	7.49	770	24.2	641	19.63	423.697	1.89713	0.241055	7.87008	3.54415e-15	1.22795e-13	Ups	LOC_Os09g18320	K14797	_
LOC_Os03g55770	255	269	61.72	118	25.5	172	38.97	7	1.55	10	2.16	110.296	-4.03114	0.51222	-7.86995	3.54796e-15	1.22795e-13	Down	LOC_Os03g55770	_	_
LOC_Os01g47330	879	547	36.41	490	30.72	399	26.23	1523	97.86	1460	91.43	909.716	1.79709	0.228489	7.86512	3.68746e-15	1.27442e-13	Ups	LOC_Os01g47330	K02935	biological_process:translation(GO:0006412);molecular_function:structural constituent of ribosome(GO:0003735)
LOC_Os03g04680	2104	1889	52.53	2219	58.12	2082	57.18	110	2.95	351	9.18	1259.58	-2.94145	0.374077	-7.86321	3.74402e-15	1.29214e-13	Down	LOC_Os03g04680	_	biological_process:oxidation-reduction process(GO:0055114);molecular_function:heme binding(GO:0020037);molecular_function:oxidoreductase activity, acting on paired donors, with incorporation or reduction of molecular oxygen(GO:0016705);molecular_function:iron ion binding(GO:0005506)
LOC_Os04g48160	2604	1574	49.67	1965	58.4	1812	56.47	605	18.43	712	21.14	1285.87	-1.25633	0.15983	-7.8604	3.82907e-15	1.31962e-13	Down	LOC_Os04g48160	_	molecular_function:protein binding(GO:0005515)
LOC_Os04g25800	1661	233	8.21	203	6.73	194	6.75	15	0.51	36	1.19	129.669	-2.81258	0.357836	-7.85996	3.84246e-15	1.32237e-13	Down	LOC_Os04g25800	_	molecular_function:transferase activity, transferring hexosyl groups(GO:0016758);biological_process:metabolic process(GO:0008152)
LOC_Os10g35030	6131	9731	217.31	7885	165.84	11528	254.24	34494	743.6	33064	694.65	19965.3	1.94907	0.24801	7.85884	3.87713e-15	1.33242e-13	Ups	LOC_Os10g35030	_	_
LOC_Os04g35090	2216	876	92.85	1400	139.76	874	91.49	5774	590.79	4218	420.61	2750.81	2.40529	0.306183	7.85575	3.97397e-15	1.36378e-13	Ups	LOC_Os04g35090	K02947	_
LOC_Os09g11160	1520	0	0	0	0	0	0	55	2.79	126	6.23	37.4598	6.73481	0.857444	7.85452	4.01304e-15	1.37526e-13	Ups	LOC_Os09g11160	_	molecular_function:oxidoreductase activity(GO:0016491);biological_process:metabolic process(GO:0008152);molecular_function:protein binding(GO:0005515);molecular_function:intramolecular lyase activity(GO:0016872);molecular_function:iron-sulfur cluster binding(GO:0051536);molecular_function:electron carrier activity(GO:0009055)
LOC_Os06g28480	2223	102	2.68	211	5.23	174	4.52	2	0.05	11	0.27	93.6075	-4.17597	0.531778	-7.85284	4.06726e-15	1.39188e-13	Down	LOC_Os06g28480	_	molecular_function:protein binding(GO:0005515)
LOC_Os01g72980	6509	549	11.46	408	8.02	486	10.02	1863	37.53	1572	30.86	1012	1.99016	0.253469	7.85172	4.10377e-15	1.40241e-13	Ups	LOC_Os01g72980	K03495	molecular_function:flavin adenine dinucleotide binding(GO:0050660);biological_process:tRNA processing(GO:0008033)
LOC_Os11g03400	900	420	27.3	736	45.06	491	31.52	3142	197.18	2235	136.69	1472.07	2.44698	0.311714	7.85008	4.15758e-15	1.41881e-13	Ups	LOC_Os11g03400	K02960	biological_process:translation(GO:0006412);cellular_component:ribosome(GO:0005840);molecular_function:structural constituent of ribosome(GO:0003735)
LOC_Os01g72780	11095	79	1.13	47	0.64	58	0.82	507	7.03	333	4.5	217.339	2.87847	0.366949	7.84432	4.35289e-15	1.48339e-13	Ups	LOC_Os01g72780	K14794	_
LOC_Os05g39840	2927	75	2.12	145	3.85	126	3.51	2	0.05	1	0.03	65.3558	-5.26105	0.670753	-7.8435	4.38157e-15	1.49108e-13	Down	LOC_Os05g39840	_	_
LOC_Os05g28750	998	237	75.77	496	149.36	279	88.09	2184	674.06	1678	504.72	1022.36	2.65565	0.338768	7.83915	4.5362e-15	1.54155e-13	Ups	LOC_Os05g28750	K02905	biological_process:translation(GO:0006412);cellular_component:ribosome(GO:0005840);cellular_component:intracellular(GO:0005622);molecular_function:structural constituent of ribosome(GO:0003735)
LOC_Os02g13360	6724	139	2.18	90	1.33	110	1.7	514	7.78	467	6.89	274.691	2.25228	0.287391	7.83699	4.61488e-15	1.56611e-13	Ups	LOC_Os02g13360	_	biological_process:rRNA processing(GO:0006364);molecular_function:metalloendopeptidase activity(GO:0004222)
LOC_Os08g42920	1965	185	8.87	157	7.09	132	6.25	785	36.34	586	26.44	385.892	2.26547	0.289126	7.8356	4.66593e-15	1.58123e-13	Ups	LOC_Os08g42920	K02937	molecular_function:oxidoreductase activity(GO:0016491);biological_process:metabolic process(GO:0008152);molecular_function:protein binding(GO:0005515);molecular_function:intramolecular lyase activity(GO:0016872);molecular_function:iron-sulfur cluster binding(GO:0051536);molecular_function:electron carrier activity(GO:0009055)
LOC_Os04g25490	2559	68	2.1	203	5.9	178	5.43	0	0	1	0.03	83.7761	-6.13577	0.78339	-7.83233	4.78893e-15	1.62066e-13	Down	LOC_Os04g25490	_	molecular_function:transferase activity, transferring hexosyl groups(GO:0016758);biological_process:metabolic process(GO:0008152)
LOC_Os06g39590	1531	265	6.85	295	7.19	281	7.18	64	1.6	81	1.97	189.114	-1.76165	0.224997	-7.82965	4.89217e-15	1.65331e-13	Down	LOC_Os06g39590	K14484	biological_process:regulation of transcription, DNA-templated(GO:0006355);cellular_component:nucleus(GO:0005634)
LOC_Os07g39920	5929	1042	21.6	1272	24.83	1338	27.39	361	7.22	453	8.83	859.316	-1.40005	0.178842	-7.82845	4.93916e-15	1.66688e-13	Down	LOC_Os07g39920	_	_
LOC_Os11g38030	3860	371	9.37	501	11.92	470	11.73	952	23.22	1195	28.4	706.587	1.42431	0.182071	7.82279	5.1666e-15	1.74123e-13	Ups	LOC_Os11g38030	_	molecular_function:4 iron, 4 sulfur cluster binding(GO:0051539);biological_process:RNA modification(GO:0009451);molecular_function:catalytic activity(GO:0003824);molecular_function:iron-sulfur cluster binding(GO:0051536)
LOC_Os01g59510	4136	149	4.03	269	6.85	145	3.87	730	19.04	955	24.28	461.404	2.29677	0.293846	7.81624	5.44262e-15	1.83172e-13	Ups	LOC_Os01g59510	_	_
LOC_Os11g38959	3188	517	28.54	709	36.86	406	22.13	3240	172.64	2255	117.1	1496.88	2.48457	0.31791	7.81533	5.48172e-15	1.84234e-13	Ups	LOC_Os11g38959	K02997	molecular_function:rRNA binding(GO:0019843);cellular_component:intracellular(GO:0005622);molecular_function:RNA binding(GO:0003723)
LOC_Os03g62780	3358	1444	42.86	1839	51.42	1646	48.25	3997	114.54	3915	109.33	2618.08	1.44172	0.184546	7.81224	5.61797e-15	1.88554e-13	Ups	LOC_Os03g62780	_	molecular_function:nucleic acid binding(GO:0003676)
LOC_Os09g31280	2962	109	3.94	89	3.03	88	3.14	366	12.78	337	11.46	204.778	2.03104	0.260038	7.81055	5.694e-15	1.90843e-13	Ups	LOC_Os09g31280	_	_
LOC_Os04g36890	4286	158	3.57	122	2.6	102	2.28	582	12.7	509	10.82	306.663	2.23797	0.286597	7.80876	5.77535e-15	1.93304e-13	Ups	LOC_Os04g36890	K14826	biological_process:protein folding(GO:0006457)
LOC_Os08g40570	3094	294	11.18	250	8.96	304	11.42	782	28.72	776	27.77	493.202	1.62343	0.207957	7.80657	5.87669e-15	1.96427e-13	Ups	LOC_Os08g40570	_	_
LOC_Os04g55710	3251	20158	754.1	13733	483.86	23198	857.06	911	32.9	2669	93.93	11552.8	-3.16986	0.406077	-7.80605	5.90066e-15	1.96958e-13	Down	LOC_Os04g55710	K13051	molecular_function:hydrolase activity(GO:0016787)
LOC_Os07g08050	8019	47	0.82	26	0.43	51	0.88	250	4.22	258	4.24	131.922	2.71376	0.347995	7.79828	6.27578e-15	2.09193e-13	Ups	LOC_Os07g08050	K15075	_
LOC_Os02g39030	2611	1317	43.68	1116	34.86	1067	34.95	155	4.96	306	9.55	758.043	-2.16181	0.277259	-7.79705	6.33702e-15	2.10946e-13	Down	LOC_Os02g39030	_	biological_process:regulation of phosphoprotein phosphatase activity(GO:0043666);biological_process:regulation of signal transduction(GO:0009966);molecular_function:protein phosphatase inhibitor activity(GO:0004864)
LOC_Os04g43790	1498	0	0	0	0	0	0	44	3.71	200	16.46	49.4792	6.84107	0.877572	7.79545	6.41793e-15	2.13348e-13	Ups	LOC_Os04g43790	_	_
LOC_Os05g41380	557	158	16.6	239	23.64	146	15.15	4	0.41	18	1.78	106.302	-3.68801	0.473306	-7.79202	6.5946e-15	2.18649e-13	Down	LOC_Os05g41380	_	_
LOC_Os03g58430	2179	401	44.44	776	80.99	504	55.16	3714	397.29	2533	264.07	1668.46	2.62408	0.336769	7.79193	6.59937e-15	2.18649e-13	Ups	LOC_Os03g58430	K02958	biological_process:translation(GO:0006412);cellular_component:ribosome(GO:0005840);molecular_function:structural constituent of ribosome(GO:0003735)
LOC_Os11g47730	1821	872	15.02	343	5.57	269	4.58	13	0.22	28	0.45	293.101	-4.16294	0.534269	-7.79184	6.60428e-15	2.18649e-13	Down	LOC_Os11g47730	_	_
LOC_Os10g34180	2984	500	26.62	487	24.42	388	20.4	1204	61.88	1255	62.86	783.987	1.58452	0.20337	7.79128	6.63357e-15	2.19321e-13	Ups	LOC_Os10g34180	K01527	_
LOC_Os03g53530	3424	83	2.83	80	2.57	82	2.76	536	17.62	331	10.61	234.898	2.54971	0.327286	7.79046	6.67672e-15	2.20449e-13	Ups	LOC_Os03g53530	K15443	molecular_function:protein binding(GO:0005515)
LOC_Os11g43800	4377	30	0.62	40	0.78	32	0.66	182	3.65	162	3.17	92.9798	2.47001	0.317227	7.78626	6.90234e-15	2.27591e-13	Ups	LOC_Os11g43800	_	_
LOC_Os04g16970	787	64	4.76	221	15.47	209	15.35	0	0	2	0.14	92.2627	-5.8403	0.750096	-7.78607	6.91252e-15	2.27619e-13	Down	LOC_Os04g16970	_	molecular_function:zinc ion binding(GO:0008270);molecular_function:protein binding(GO:0005515)
LOC_Os01g63910	8659	416	6.64	400	6.02	566	8.93	1327	20.46	1441	21.65	850.03	1.74188	0.223725	7.78585	6.92488e-15	2.27718e-13	Ups	LOC_Os01g63910	K15200	molecular_function:DNA binding(GO:0003677)
LOC_Os01g58470	2240	684	35.54	626	30.64	568	29.15	1580	79.25	1598	78.12	1033.37	1.50744	0.193627	7.78528	6.95588e-15	2.2843e-13	Ups	LOC_Os01g58470	_	_
LOC_Os05g13950	6252	580	14.83	480	11.56	408	10.3	1982	48.91	1650	39.68	1059.27	2.04473	0.262672	7.78435	7.00718e-15	2.29805e-13	Ups	LOC_Os05g13950	K15029	cellular_component:eukaryotic translation initiation factor 3 complex(GO:0005852);cellular_component:cytoplasm(GO:0005737);molecular_function:translation initiation factor activity(GO:0003743)
LOC_Os02g33450	4294	6143	210.55	8126	262.32	7139	241.66	25757	852.23	20295	654.44	13951.7	1.86425	0.239618	7.78012	7.24581e-15	2.37312e-13	Ups	LOC_Os02g33450	K03386	biological_process:oxidation-reduction process(GO:0055114);molecular_function:peroxiredoxin activity(GO:0051920);molecular_function:oxidoreductase activity(GO:0016491)
LOC_Os03g40180	1789	378	15.91	528	20.93	326	13.55	2345	95.29	1582	62.65	1083.01	2.41196	0.310059	7.77902	7.30866e-15	2.3905e-13	Ups	LOC_Os03g40180	K02877	biological_process:translation(GO:0006412);cellular_component:ribosome(GO:0005840);molecular_function:structural constituent of ribosome(GO:0003735)
LOC_Os05g35520	4814	80	1.69	78	1.55	76	1.58	252	5.13	259	5.14	153.196	1.86434	0.239693	7.77806	7.36463e-15	2.40558e-13	Ups	LOC_Os05g35520	_	_
LOC_Os02g04270	6242	162	2.21	130	1.67	131	1.77	559	7.37	474	6.09	302.16	2.02568	0.260479	7.77673	7.44234e-15	2.42772e-13	Ups	LOC_Os02g04270	K02331	biological_process:transcription, DNA-templated(GO:0006351);molecular_function:DNA-directed DNA polymerase activity(GO:0003887);molecular_function:DNA binding(GO:0003677)
LOC_Os03g14610	4997	143	5.35	254	8.95	271	10.01	2	0.07	17	0.6	128.872	-4.1149	0.529376	-7.77311	7.65798e-15	2.49472e-13	Down	LOC_Os03g14610	K17338	_
LOC_Os10g09990	1778	474	15.6	371	11.5	354	11.5	66	2.1	39	1.21	250.003	-2.66203	0.342476	-7.7729	7.67086e-15	2.49559e-13	Down	LOC_Os10g09990	_	molecular_function:transferase activity, transferring hexosyl groups(GO:0016758);biological_process:metabolic process(GO:0008152)
LOC_Os03g19510	3129	253	10.96	385	15.72	355	15.19	852	35.65	1004	40.94	580.105	1.64813	0.212115	7.76999	7.84904e-15	2.55016e-13	Ups	LOC_Os03g19510	K01358	_
LOC_Os08g44780	1700	181	6.23	326	10.57	260	8.84	8	0.27	30	0.97	151.274	-3.44093	0.443058	-7.76632	8.07972e-15	2.62161e-13	Down	LOC_Os08g44780	_	_
LOC_Os04g55560	3750	1083	16.01	1168	16.26	1025	14.96	266	3.79	409	5.69	759.255	-1.52302	0.196135	-7.76515	8.15491e-15	2.6425e-13	Down	LOC_Os04g55560	_	biological_process:regulation of transcription, DNA-templated(GO:0006355);molecular_function:sequence-specific DNA binding transcription factor activity(GO:0003700);biological_process:multicellular organismal development(GO:0007275)
LOC_Os01g03650	4065	369	12.41	484	15.34	450	14.95	1041	33.81	1047	33.14	690.765	1.43769	0.185239	7.76124	8.40999e-15	2.72154e-13	Ups	LOC_Os01g03650	K09015	biological_process:iron-sulfur cluster assembly(GO:0016226)
LOC_Os11g05180	2897	4	0.05	6	0.07	5	0.06	98	1.2	73	0.87	39.7606	4.01751	0.51772	7.76002	8.49169e-15	2.74433e-13	Ups	LOC_Os11g05180	_	_
LOC_Os10g03780	7210	17	0.32	15	0.26	17	0.31	116	2.08	111	1.94	57.8302	2.88333	0.37163	7.75861	8.58624e-15	2.77122e-13	Ups	LOC_Os10g03780	_	molecular_function:protein binding(GO:0005515)
LOC_Os06g22330	3709	132	3.5	429	10.7	395	10.33	2	0.05	15	0.37	181.267	-4.62929	0.597358	-7.74962	9.21706e-15	2.97089e-13	Down	LOC_Os06g22330	_	_
LOC_Os01g65220	7877	973	14.82	1074	15.41	1062	15.98	2136	31.41	2185	31.31	1507.83	1.23248	0.159073	7.74787	9.34504e-15	3.00817e-13	Ups	LOC_Os01g65220	K12619	molecular_function:exonuclease activity(GO:0004527);molecular_function:nucleic acid binding(GO:0003676)
LOC_Os10g28680	2303	281	10.12	224	7.6	285	10.13	49	1.7	44	1.49	169.435	-2.28037	0.294383	-7.74627	9.46321e-15	3.04219e-13	Down	LOC_Os10g28680	_	_
LOC_Os04g30180	2904	132	3.52	132	3.32	90	2.37	0	0	0	0	66.8287	-6.49286	0.83853	-7.74315	9.69856e-15	3.11044e-13	Down	LOC_Os04g30180	_	_
LOC_Os08g01830	3162	531	9.83	314	5.47	238	4.35	4	0.07	25	0.44	212.104	-4.20819	0.543475	-7.74312	9.70101e-15	3.11044e-13	Down	LOC_Os08g01830	_	_
LOC_Os07g48810	3223	616	21.19	570	18.47	565	19.19	1856	61.63	1551	50.19	1063.63	1.71374	0.221351	7.74221	9.77055e-15	3.12863e-13	Ups	LOC_Os07g48810	_	_
LOC_Os06g07580	657	359	36.03	598	56.52	344	34.09	2112	204.61	1728	163.15	1070.33	2.30082	0.297198	7.7417	9.80996e-15	3.13713e-13	Ups	LOC_Os06g07580	K02983	biological_process:translation(GO:0006412);cellular_component:ribosome(GO:0005840);cellular_component:intracellular(GO:0005622);molecular_function:structural constituent of ribosome(GO:0003735)
LOC_Os03g62950	1345	36	1.78	41	1.91	19	0.93	217	10.36	210	9.77	109.412	2.83201	0.365909	7.73967	9.96746e-15	3.18332e-13	Ups	LOC_Os03g62950	_	_
LOC_Os02g01730	2447	520	20.11	571	20.8	483	18.45	44	1.64	114	4.15	329.18	-2.53176	0.327218	-7.73725	1.0159e-14	3.24026e-13	Down	LOC_Os02g01730	_	biological_process:protein phosphorylation(GO:0006468);molecular_function:ATP binding(GO:0005524);molecular_function:protein kinase activity(GO:0004672)
LOC_Os11g37900	3235	1034	31.81	2138	61.94	1504	45.69	114	3.39	262	7.58	951.153	-2.81418	0.363785	-7.73582	1.02735e-14	3.2725e-13	Down	LOC_Os11g37900	K15397	molecular_function:transferase activity, transferring acyl groups other than amino-acyl groups(GO:0016747);biological_process:lipid biosynthetic process(GO:0008610);cellular_component:membrane(GO:0016020);biological_process:fatty acid biosynthetic process(GO:0006633)
LOC_Os01g41220	4589	947	29.84	1157	34.33	1035	32.21	343	10.43	431	12.78	754.39	-1.25706	0.16254	-7.73381	1.04372e-14	3.32031e-13	Down	LOC_Os01g41220	_	_
LOC_Os08g07290	7856	72	0.51	42	0.28	70	0.49	360	2.48	315	2.11	179.883	2.57326	0.332816	7.73179	1.06046e-14	3.36918e-13	Ups	LOC_Os08g07290	_	_
LOC_Os01g02150	1049	429	23.93	1248	65.56	1649	90.83	36	1.94	85	4.46	645.161	-3.8107	0.493048	-7.72886	1.0851e-14	3.43864e-13	Down	LOC_Os01g02150	_	_
LOC_Os03g27010	2376	1144	48.36	1334	53.11	1200	50.1	290	11.83	459	18.26	849.559	-1.53935	0.19917	-7.72886	1.08515e-14	3.43864e-13	Down	LOC_Os03g27010	_	_
LOC_Os10g22980	5184	1786	23	1952	23.68	1732	22.03	604	7.51	550	6.66	1278.22	-1.4634	0.189397	-7.72663	1.10429e-14	3.49479e-13	Down	LOC_Os10g22980	_	molecular_function:protein binding(GO:0005515)
LOC_Os01g69970	4753	319	9.81	300	8.69	329	9.99	1078	31.99	868	25.11	598.199	1.79068	0.231777	7.72587	1.11089e-14	3.5111e-13	Ups	LOC_Os01g69970	K14791	molecular_function:protein binding(GO:0005515)
LOC_Os11g01010	3004	98	9.26	132	11.75	107	9.99	0	0	0	0	63.3143	-6.46297	0.837056	-7.72107	1.1536e-14	3.63991e-13	Down	LOC_Os11g01010	K08341	cellular_component:cytoplasm(GO:0005737);biological_process:autophagosome assembly(GO:0000045)
LOC_Os01g09310	3595	205	3.69	147	2.49	150	2.66	512	8.89	680	11.51	346.97	1.96109	0.253996	7.72095	1.15463e-14	3.63991e-13	Ups	LOC_Os01g09310	_	_
LOC_Os12g32330	5347	52	2.39	53	2.3	34	1.55	695	30.88	283	12.26	242.091	3.45843	0.448898	7.70427	1.31594e-14	4.14307e-13	Ups	LOC_Os12g32330	K13348	cellular_component:integral component of membrane(GO:0016021)
LOC_Os02g30650	3465	2006	48.56	1545	35.22	1243	29.72	222	5.19	364	8.29	1031.5	-2.25743	0.293077	-7.7025	1.33428e-14	4.19541e-13	Down	LOC_Os02g30650	_	molecular_function:metal ion binding(GO:0046872);biological_process:metal ion transport(GO:0030001)
LOC_Os10g30951	8691	463	7.8	383	6.08	327	5.44	1168	18.99	1231	19.51	733.393	1.76784	0.229756	7.69443	1.4213e-14	4.46328e-13	Ups	LOC_Os10g30951	_	_
LOC_Os07g42354	5422	61	1.19	69	1.27	34	0.66	346	6.52	300	5.51	169.663	2.67608	0.348147	7.68663	1.51061e-14	4.73765e-13	Ups	LOC_Os07g42354	_	_
LOC_Os07g23990	15133	4738	44.13	3575	31.36	4294	39.5	12577	113.1	12762	111.84	7797.01	1.74451	0.227048	7.68342	1.54897e-14	4.85172e-13	Ups	LOC_Os07g23990	K03255	_
LOC_Os09g24670	3716	392	8.69	399	8.33	518	11.34	1021	21.85	1352	28.2	748.065	1.5922	0.207235	7.68304	1.5536e-14	4.85998e-13	Ups	LOC_Os09g24670	_	cellular_component:membrane(GO:0016020)
LOC_Os01g50750	2235	76	2.84	129	4.53	212	7.81	0	0	3	0.11	78.7379	-5.41453	0.704838	-7.68195	1.56681e-14	4.89503e-13	Down	LOC_Os01g50750	_	molecular_function:zinc ion binding(GO:0008270);molecular_function:protein binding(GO:0005515)
LOC_Os09g26420	3652	16649	175.32	16319	161.86	16478	171.37	6056	61.56	7195	71.28	12142.9	-1.14052	0.148517	-7.67942	1.59815e-14	4.98655e-13	Down	LOC_Os09g26420	K09286	biological_process:regulation of transcription, DNA-templated(GO:0006355);molecular_function:sequence-specific DNA binding transcription factor activity(GO:0003700)
LOC_Os06g02120	4104	392	4.29	489	5.04	623	6.73	1363	14.39	1871	19.25	964.981	1.83186	0.238592	7.67778	1.61872e-14	5.04428e-13	Ups	LOC_Os06g02120	_	_
LOC_Os03g51980	1002	136	7.94	142	7.81	105	6.06	2	0.11	12	0.66	75.0655	-3.80505	0.496035	-7.67093	1.70751e-14	5.31418e-13	Down	LOC_Os03g51980	_	_
LOC_Os09g32976	2333	791	30.45	915	33.17	494	18.78	5063	188.13	3378	122.33	2245.81	2.65542	0.346462	7.66438	1.79698e-14	5.58552e-13	Ups	LOC_Os09g32976	K02936	_
LOC_Os12g18900	11004	304	9.03	466	13.04	464	13.62	1343	38.52	1270	35.5	790.785	1.83379	0.239304	7.66303	1.81594e-14	5.63726e-13	Ups	LOC_Os12g18900	K11717	_
LOC_Os02g35750	3903	246	2.18	195	1.63	196	1.72	612	5.24	642	5.36	387.959	1.71463	0.223788	7.66186	1.83264e-14	5.68187e-13	Ups	LOC_Os02g35750	_	_
LOC_Os01g17150	1415	1079	88.29	1416	109.13	1257	101.58	2764	218.34	2913	224.26	1915.2	1.35433	0.176794	7.66049	1.85232e-14	5.73561e-13	Ups	LOC_Os01g17150	K19034	_
LOC_Os04g44560	4370	143	5.03	195	6.46	187	6.49	504	17.11	493	16.31	311.752	1.67724	0.219039	7.65727	1.89933e-14	5.87371e-13	Ups	LOC_Os04g44560	_	_
LOC_Os11g34120	11932	574	11.62	647	12.34	601	12.02	1149	22.46	1247	23.76	853.289	1.15069	0.150321	7.6549	1.93456e-14	5.9751e-13	Ups	LOC_Os11g34120	K15436	_
LOC_Os01g25610	2126	297	13.99	389	17.26	219	10.19	2155	98	1295	57.39	921.543	2.6542	0.34684	7.65252	1.97072e-14	6.07907e-13	Ups	LOC_Os01g25610	K02987	molecular_function:RNA binding(GO:0003723);biological_process:translation(GO:0006412);cellular_component:ribosome(GO:0005840);cellular_component:intracellular(GO:0005622);molecular_function:structural constituent of ribosome(GO:0003735)
LOC_Os07g40640	1270	230	31.37	226	29.03	206	27.75	37	4.87	54	6.93	144.104	-2.08043	0.272035	-7.64767	2.04658e-14	6.30513e-13	Down	LOC_Os07g40640	_	_
LOC_Os07g47710	1712	438	26.98	611	35.44	366	22.26	3125	185.79	1915	110.96	1362.67	2.56402	0.33547	7.64308	2.12094e-14	6.52596e-13	Ups	LOC_Os07g47710	K02891	biological_process:translation(GO:0006412);cellular_component:ribosome(GO:0005840);cellular_component:intracellular(GO:0005622);molecular_function:structural constituent of ribosome(GO:0003735)
LOC_Os11g02450	2943	68	4.17	117	6.77	84	5.09	304	18.02	378	21.83	194.781	2.06866	0.270727	7.64113	2.15318e-14	6.61684e-13	Ups	LOC_Os11g02450	K02356	biological_process:translational elongation(GO:0006414);molecular_function:translation elongation factor activity(GO:0003746);biological_process:peptide biosynthetic process(GO:0043043);cellular_component:cytoplasm(GO:0005737)
LOC_Os05g41110	1895	349	16.37	489	21.61	300	13.9	2596	117.58	1532	67.62	1113.37	2.59013	0.339116	7.63788	2.2082e-14	6.77736e-13	Ups	LOC_Os05g41110	_	biological_process:translation(GO:0006412);cellular_component:ribosome(GO:0005840);cellular_component:intracellular(GO:0005622);molecular_function:structural constituent of ribosome(GO:0003735)
LOC_Os08g08592	2809	101	1.9	126	2.23	96	1.78	0	0	0	0	60.7545	-6.41111	0.839437	-7.63739	2.21672e-14	6.79496e-13	Down	LOC_Os08g08592	_	_
LOC_Os04g15550	8021	460	2.57	616	3.24	606	3.35	1281	6.91	1384	7.28	883.501	1.41809	0.185861	7.62983	2.3506e-14	7.19633e-13	Ups	LOC_Os04g15550	_	biological_process:proteolysis(GO:0006508);molecular_function:aspartic-type endopeptidase activity(GO:0004190)
LOC_Os03g62630	1946	1347	74.7	1206	62.99	891	48.8	3613	193.43	4026	210.05	2275.93	1.87828	0.246199	7.6291	2.36391e-14	7.228e-13	Ups	LOC_Os03g62630	K02990	molecular_function:rRNA binding(GO:0019843);biological_process:translation(GO:0006412);cellular_component:ribosome(GO:0005840);molecular_function:structural constituent of ribosome(GO:0003735)
LOC_Os11g12340	8301	80	0.69	117	0.95	87	0.74	3	0.02	1	0.01	54.1814	-4.7868	0.62749	-7.62849	2.37528e-14	7.25368e-13	Down	LOC_Os11g12340	_	molecular_function:ADP binding(GO:0043531)
LOC_Os11g07830	1181	219	10.85	612	28.56	982	48.05	15	0.72	36	1.68	348.901	-4.10402	0.538083	-7.62711	2.40069e-14	7.3221e-13	Down	LOC_Os11g07830	_	_
LOC_Os12g41620	6138	163	3.19	112	2.06	103	1.99	878	16.57	568	10.45	385.858	2.64222	0.346561	7.62411	2.45723e-14	7.48519e-13	Ups	LOC_Os12g41620	K14552	_
LOC_Os02g19640	5863	70	2.28	128	3.93	182	5.85	1	0.03	3	0.09	71.9707	-5.07732	0.666058	-7.62293	2.47973e-14	7.54431e-13	Down	LOC_Os02g19640	_	molecular_function:protein binding(GO:0005515)
LOC_Os01g52490	1894	155	10.48	205	13.06	136	9.08	1069	69.8	641	40.79	465.692	2.5194	0.33059	7.62092	2.51882e-14	7.65371e-13	Ups	LOC_Os01g52490	K02974	biological_process:translation(GO:0006412);cellular_component:ribosome(GO:0005840);cellular_component:intracellular(GO:0005622);molecular_function:structural constituent of ribosome(GO:0003735)
LOC_Os04g17700	8466	225	12.4	291	15.1	227	12.35	1056	56.16	761	39.44	532.759	2.04354	0.268166	7.62043	2.52839e-14	7.67093e-13	Ups	LOC_Os04g17700	_	_
LOC_Os09g35990	4580	193	8.79	176	7.55	165	7.43	457	20.1	486	20.83	301.834	1.56425	0.205274	7.6203	2.53078e-14	7.67093e-13	Ups	LOC_Os09g35990	_	_
LOC_Os06g47560	497	3	0.61	0	0	1	0.2	1864	365.55	535	102.25	535.651	7.08585	0.930035	7.61891	2.55823e-14	7.74452e-13	Ups	LOC_Os06g47560	_	molecular_function:oxidoreductase activity(GO:0016491);biological_process:metabolic process(GO:0008152);molecular_function:protein binding(GO:0005515);molecular_function:intramolecular lyase activity(GO:0016872)
LOC_Os09g19310	1243	70	5.55	122	9.11	108	8.46	1	0.08	2	0.15	56.7928	-5.10179	0.669729	-7.6177	2.58237e-14	7.8079e-13	Down	LOC_Os09g19310	_	_
LOC_Os05g12474	6907	832	11.11	803	10.1	809	10.67	2355	30.36	2020	25.38	1401.49	1.59609	0.209604	7.61477	2.64161e-14	7.97715e-13	Ups	LOC_Os05g12474	_	_
LOC_Os04g35080	3911	421	9.38	493	10.35	483	10.63	74	1.59	139	2.91	307.366	-1.9468	0.255673	-7.61441	2.64895e-14	7.98941e-13	Down	LOC_Os04g35080	_	biological_process:protein phosphorylation(GO:0006468);molecular_function:ATP binding(GO:0005524);molecular_function:protein kinase activity(GO:0004672)
LOC_Os08g41300	2036	553	44.75	726	55.33	446	35.64	3186	248.89	2157	164.22	1482.85	2.36966	0.311312	7.61184	2.70221e-14	8.13998e-13	Ups	LOC_Os08g41300	K02912	biological_process:translation(GO:0006412);cellular_component:ribosome(GO:0005840);cellular_component:intracellular(GO:0005622);molecular_function:structural constituent of ribosome(GO:0003735)
LOC_Os01g04900	5575	1017	15.67	1291	18.73	1311	19.95	2641	39.27	2872	41.62	1854.07	1.36149	0.178963	7.60764	2.79138e-14	8.39822e-13	Ups	LOC_Os01g04900	_	biological_process:proteolysis(GO:0006508);molecular_function:metalloendopeptidase activity(GO:0004222)
LOC_Os02g35060	3127	114	3.57	137	4.04	98	3.03	493	14.91	393	11.59	256.618	2.08742	0.274434	7.60627	2.82115e-14	8.47734e-13	Ups	LOC_Os02g35060	K15430	_
LOC_Os08g19850	9606	407	9.53	320	7.06	423	9.78	1177	26.61	1123	24.75	709.802	1.74197	0.229048	7.60526	2.84336e-14	8.53357e-13	Ups	LOC_Os08g19850	K01868	biological_process:tRNA aminoacylation(GO:0043039);molecular_function:ligase activity, forming aminoacyl-tRNA and related compounds(GO:0016876);molecular_function:ATP binding(GO:0005524);biological_process:tRNA aminoacylation for protein translation(GO:0006418);molecular_function:aminoacyl-tRNA ligase activity(GO:0004812);molecular_function:nucleotide binding(GO:0000166)
LOC_Os06g27900	4331	75	1.34	160	2.68	118	2.07	0	0	0	0	65.9109	-6.42543	0.845437	-7.60013	2.95833e-14	8.86771e-13	Down	LOC_Os06g27900	_	molecular_function:cysteine-type peptidase activity(GO:0008234);biological_process:proteolysis(GO:0006508)
LOC_Os02g40110	1616	443	16.81	363	12.97	377	14.13	54	1.98	100	3.57	255.991	-2.16944	0.285492	-7.59897	2.985e-14	8.9367e-13	Down	LOC_Os02g40110	_	_
LOC_Os11g46900	5015	60	1.66	157	4.08	217	5.91	0	0	1	0.03	81.1953	-6.04069	0.795086	-7.59753	3.01843e-14	9.02571e-13	Down	LOC_Os11g46900	_	molecular_function:polysaccharide binding(GO:0030247);biological_process:protein phosphorylation(GO:0006468);molecular_function:protein kinase activity(GO:0004672)
LOC_Os08g03640	2734	1630	76.17	2066	90.93	1161	53.58	7352	331.66	6311	277.46	3849.37	2.22589	0.293151	7.59299	3.12616e-14	9.33639e-13	Ups	LOC_Os08g03640	K02941	biological_process:ribosome biogenesis(GO:0042254);cellular_component:intracellular(GO:0005622)
LOC_Os01g48770	2585	588	40.33	627	40.51	333	22.56	3198	211.75	2376	153.32	1496.45	2.56226	0.337532	7.59116	3.1706e-14	9.45753e-13	Ups	LOC_Os01g48770	K02921	biological_process:translation(GO:0006412);cellular_component:ribosome(GO:0005840);cellular_component:intracellular(GO:0005622);molecular_function:structural constituent of ribosome(GO:0003735)
LOC_Os04g40560	1742	164	5.51	113	3.57	102	3.38	2	0.06	9	0.28	74.1863	-4.07024	0.536326	-7.58911	3.22114e-14	9.59655e-13	Down	LOC_Os04g40560	_	molecular_function:protein binding(GO:0005515)
LOC_Os10g27174	1370	584	51.69	975	81.28	607	53.06	3455	295.22	2702	225.01	1733.46	2.25043	0.296587	7.58775	3.25501e-14	9.68565e-13	Ups	LOC_Os10g27174	K02979	biological_process:translation(GO:0006412);cellular_component:ribosome(GO:0005840);cellular_component:intracellular(GO:0005622);molecular_function:structural constituent of ribosome(GO:0003735)
LOC_Os06g07120	2574	464	17.63	447	15.99	509	19.1	3570	130.93	1808	64.62	1446.49	2.6472	0.348939	7.58643	3.28848e-14	9.77332e-13	Ups	LOC_Os06g07120	K11778	molecular_function:transferase activity, transferring alkyl or aryl (other than methyl) groups(GO:0016765)
LOC_Os09g21110	5116	287	4.17	298	4.08	223	3.2	642	9.01	823	11.26	462.274	1.59329	0.210197	7.57996	3.45654e-14	1.02603e-12	Ups	LOC_Os09g21110	K01869	biological_process:tRNA aminoacylation for protein translation(GO:0006418);molecular_function:nucleotide binding(GO:0000166);molecular_function:ATP binding(GO:0005524);molecular_function:aminoacyl-tRNA ligase activity(GO:0004812)
LOC_Os01g68230	3353	34	0.64	31	0.55	33	0.61	171	3.09	151	2.66	87.6285	2.42777	0.320348	7.57853	3.49493e-14	1.03494e-12	Ups	LOC_Os01g68230	_	_
LOC_Os07g12890	3230	1571	43.6	1763	46.09	1285	35.22	13666	366.16	6503	169.81	5299.28	2.83988	0.374727	7.57853	3.49504e-14	1.03494e-12	Ups	LOC_Os07g12890	K14709	biological_process:transmembrane transport(GO:0055085);molecular_function:metal ion transmembrane transporter activity(GO:0046873);biological_process:metal ion transport(GO:0030001);cellular_component:membrane(GO:0016020)
LOC_Os05g45140	853	115	7.89	215	13.89	130	8.81	3	0.2	13	0.84	89.2576	-3.85028	0.508146	-7.5771	3.53357e-14	1.04508e-12	Down	LOC_Os05g45140	_	molecular_function:transferase activity, transferring hexosyl groups(GO:0016758);biological_process:metabolic process(GO:0008152)
LOC_Os05g22920	19126	52	0.88	33	0.52	42	0.7	264	4.3	212	3.37	126.665	2.60378	0.344087	7.56721	3.81313e-14	1.1264e-12	Ups	LOC_Os05g22920	K14774	cellular_component:nucleus(GO:0005634)
LOC_Os05g45270	2813	75	4.36	79	4.33	45	2.58	381	21.39	311	17.02	186.531	2.50962	0.331746	7.56488	3.88234e-14	1.14546e-12	Ups	LOC_Os05g45270	K02939	biological_process:translation(GO:0006412);cellular_component:ribosome(GO:0005840);cellular_component:intracellular(GO:0005622);molecular_function:structural constituent of ribosome(GO:0003735)
LOC_Os06g17900	2957	65	1.33	28	0.54	29	0.59	281	5.55	509	9.79	188.218	3.26583	0.431721	7.56468	3.88827e-14	1.14582e-12	Ups	LOC_Os06g17900	_	molecular_function:oxidoreductase activity(GO:0016491);biological_process:metabolic process(GO:0008152);molecular_function:protein binding(GO:0005515);molecular_function:intramolecular lyase activity(GO:0016872)
LOC_Os10g37720	4451	1188	28.02	720	15.99	562	13.09	105	2.39	101	2.24	514.251	-2.74668	0.36318	-7.56286	3.94307e-14	1.16057e-12	Down	LOC_Os10g37720	_	_
LOC_Os11g41610	1292	175	59.88	356	114.72	219	74	1842	608.4	1146	368.89	790.053	2.71714	0.359438	7.5594	4.0494e-14	1.19043e-12	Ups	LOC_Os11g41610	K02980	biological_process:translation(GO:0006412);cellular_component:ribosome(GO:0005840);cellular_component:intracellular(GO:0005622);molecular_function:structural constituent of ribosome(GO:0003735)
LOC_Os08g06040	2787	356	30.06	310	24.65	187	15.59	1764	143.77	1301	103.34	823.929	2.5549	0.338009	7.55867	4.07209e-14	1.19566e-12	Ups	LOC_Os08g06040	K02915	biological_process:translation(GO:0006412);cellular_component:ribosome(GO:0005840);cellular_component:intracellular(GO:0005622);molecular_function:structural constituent of ribosome(GO:0003735)
LOC_Os02g08530	3655	692	19.18	1014	26.47	730	19.98	14	0.37	85	2.22	477.051	-3.70159	0.490099	-7.55273	4.26226e-14	1.24999e-12	Down	LOC_Os02g08530	_	biological_process:protein phosphorylation(GO:0006468);molecular_function:ATP binding(GO:0005524);molecular_function:protein kinase activity(GO:0004672)
LOC_Os10g21310	1662	259	9.12	177	5.87	252	8.76	33	1.12	24	0.79	142.771	-2.74268	0.363228	-7.55084	4.32473e-14	1.26679e-12	Down	LOC_Os10g21310	K02704	biological_process:photosynthesis, light reaction(GO:0019684);molecular_function:chlorophyll binding(GO:0016168);cellular_component:membrane(GO:0016020);biological_process:photosynthetic electron transport chain(GO:0009767);cellular_component:photosystem(GO:0009521)
LOC_Os02g07360	2716	564	18.46	566	17.44	576	18.61	1033	32.63	1192	36.7	794.406	1.13354	0.150216	7.54608	4.48544e-14	1.31229e-12	Ups	LOC_Os02g07360	_	_
LOC_Os09g22410	1197	0	0	0	0	1	0.08	42	3.25	156	11.78	40.5517	6.2139	0.82429	7.53849	4.75438e-14	1.3893e-12	Ups	LOC_Os09g22410	_	_
LOC_Os01g09510	2137	293	17.49	315	17.71	184	10.85	1436	82.76	1048	58.86	686.48	2.3772	0.315393	7.53726	4.79948e-14	1.40055e-12	Ups	LOC_Os01g09510	K02943	_
LOC_Os02g53320	1319	100	6.2	103	6.02	121	7.41	8	0.48	12	0.7	65.2928	-3.13471	0.415902	-7.53713	4.80436e-14	1.40055e-12	Down	LOC_Os02g53320	_	biological_process:response to stress(GO:0006950)
LOC_Os08g31140	1399	215	11.57	202	10.24	192	10.21	38	1.97	46	2.33	132.83	-2.06968	0.274617	-7.53662	4.82315e-14	1.40435e-12	Down	LOC_Os08g31140	_	molecular_function:metal ion binding(GO:0046872);biological_process:metal ion transport(GO:0030001)
LOC_Os03g55776	849	2487	171.39	1692	109.82	2016	137.21	448	29.8	533	34.56	1383.46	-1.88601	0.250306	-7.53485	4.88894e-14	1.42181e-12	Down	LOC_Os03g55776	_	_
LOC_Os08g39490	5138	1124	15.01	1404	17.66	1539	20.3	213	2.75	399	5.01	892.39	-1.9665	0.261047	-7.53311	4.95441e-14	1.43914e-12	Down	LOC_Os08g39490	_	_
LOC_Os07g06990	1911	247	4.89	195	3.63	183	3.57	637	12.16	651	12.11	393.248	1.7787	0.236219	7.52989	5.07841e-14	1.4734e-12	Ups	LOC_Os07g06990	_	_
LOC_Os11g13410	3894	122	2.17	89	1.49	101	1.77	0	0	0	0	59.1387	-6.35113	0.844123	-7.52393	5.31537e-14	1.54032e-12	Down	LOC_Os11g13410	_	molecular_function:ADP binding(GO:0043531)
LOC_Os01g40250	18939	213	1.63	97	0.7	104	0.78	911	6.72	953	6.85	476.524	2.82302	0.375348	7.52107	5.43281e-14	1.57249e-12	Ups	LOC_Os01g40250	K14772	_
LOC_Os06g10355	1534	80	3.05	94	3.38	116	4.37	0	0	1	0.04	54.7724	-5.77055	0.767368	-7.51993	5.4807e-14	1.58447e-12	Down	LOC_Os06g10355	_	_
LOC_Os07g42950	2196	764	59.36	928	67.91	539	41.36	4057	304.3	2896	211.7	1924.6	2.37241	0.315506	7.51938	5.50347e-14	1.58917e-12	Ups	LOC_Os07g42950	K02991	biological_process:translation(GO:0006412);cellular_component:ribosome(GO:0005840);cellular_component:intracellular(GO:0005622);molecular_function:structural constituent of ribosome(GO:0003735)
LOC_Os11g06934	7613	463	4.56	387	3.59	474	4.61	1510	14.36	1247	11.56	843.696	1.80618	0.240285	7.51683	5.61215e-14	1.61863e-12	Ups	LOC_Os11g06934	_	_
LOC_Os11g13850	3549	1393	32.63	1309	28.88	1653	38.24	5615	126.96	4325	95.3	2966.99	1.93938	0.258097	7.51414	5.72866e-14	1.6487e-12	Ups	LOC_Os11g13850	_	molecular_function:oxidoreductase activity(GO:0016491);biological_process:metabolic process(GO:0008152)
LOC_Os04g03740	1275	125	6.07	98	4.49	89	4.27	0	0	0	0	59.1062	-6.34663	0.844628	-7.51411	5.72992e-14	1.6487e-12	Down	LOC_Os04g03740	_	molecular_function:oxidoreductase activity(GO:0016491);biological_process:metabolic process(GO:0008152);molecular_function:protein binding(GO:0005515);molecular_function:intramolecular lyase activity(GO:0016872)
LOC_Os12g39370	2457	682	20.52	799	22.64	789	23.44	1612	46.81	1616	45.73	1116.7	1.26664	0.168623	7.51167	5.83799e-14	1.67782e-12	Ups	LOC_Os12g39370	_	_
LOC_Os03g51900	8053	171	4.24	92	2.15	108	2.64	699	16.73	611	14.25	351.954	2.51466	0.334843	7.50997	5.91427e-14	1.69774e-12	Ups	LOC_Os03g51900	K14810	molecular_function:hydrolase activity(GO:0016787);molecular_function:ATP binding(GO:0005524);molecular_function:DNA binding(GO:0003677)
LOC_Os10g39000	1406	158	7.1	211	8.93	346	15.36	17	0.74	26	1.1	143.358	-3.16807	0.421964	-7.50792	6.00745e-14	1.72247e-12	Down	LOC_Os10g39000	_	_
LOC_Os01g49330	4276	147	4.72	172	5.2	149	4.72	530	16.41	438	13.22	296.418	1.80156	0.240399	7.49402	6.67941e-14	1.91288e-12	Ups	LOC_Os01g49330	K00604	molecular_function:hydroxymethyl-, formyl- and related transferase activity(GO:0016742);biological_process:biosynthetic process(GO:0009058)
LOC_Os07g03900	2031	2	0.06	1	0.03	4	0.11	101	2.81	61	1.65	36.6046	4.76391	0.635793	7.49286	6.73899e-14	1.92768e-12	Ups	LOC_Os07g03900	_	biological_process:protein phosphorylation(GO:0006468);molecular_function:ATP binding(GO:0005524);molecular_function:protein kinase activity(GO:0004672);molecular_function:carbohydrate binding(GO:0030246)
LOC_Os03g15870	2473	1223	54.5	1255	52.67	774	34.06	3907	168.06	4085	171.25	2317.74	2.02488	0.270269	7.4921	6.77779e-14	1.93651e-12	Ups	LOC_Os03g15870	K02926	biological_process:translation(GO:0006412);cellular_component:ribosome(GO:0005840);molecular_function:structural constituent of ribosome(GO:0003735)
LOC_Os11g38000	6246	526	6.38	473	5.4	546	6.54	1058	12.39	1226	13.99	776.894	1.30902	0.174748	7.49089	6.84061e-14	1.95218e-12	Ups	LOC_Os11g38000	_	molecular_function:ADP binding(GO:0043531)
LOC_Os11g45920	6659	90	4.39	111	5.1	94	4.53	0	0	0	0	55.4942	-6.30865	0.843364	-7.48034	7.41295e-14	2.11304e-12	Down	LOC_Os11g45920	_	molecular_function:sequence-specific DNA binding(GO:0043565);biological_process:regulation of transcription, DNA-templated(GO:0006355);molecular_function:sequence-specific DNA binding transcription factor activity(GO:0003700)
LOC_Os06g22870	3850	1396	51.47	2946	102.29	2432	88.55	160	5.69	380	13.18	1376.87	-2.82177	0.377283	-7.47918	7.47853e-14	2.12924e-12	Down	LOC_Os06g22870	K14484	biological_process:regulation of transcription, DNA-templated(GO:0006355);cellular_component:nucleus(GO:0005634)
LOC_Os01g04350	951	5133	315.8	4027	233.34	3194	194.07	447	26.55	886	51.28	2618.42	-2.43268	0.325341	-7.47732	7.58512e-14	2.15707e-12	Down	LOC_Os01g04350	K13993	_
LOC_Os10g05290	3897	77	1.7	152	3.17	97	2.12	0	0	0	0	60.9142	-6.34154	0.848196	-7.47651	7.6323e-14	2.16796e-12	Down	LOC_Os10g05290	_	_
LOC_Os01g54910	7898	308	6.74	289	5.96	277	5.99	1059	22.38	809	16.67	568.29	1.84761	0.247261	7.47228	7.88178e-14	2.23623e-12	Ups	LOC_Os01g54910	K06207	molecular_function:GTP binding(GO:0005525)
LOC_Os08g33920	1856	390	30.14	504	36.69	363	27.71	2084	155.49	1363	99.11	984.751	2.20407	0.295171	7.46709	8.19904e-14	2.32354e-12	Ups	LOC_Os08g33920	K02915	biological_process:translation(GO:0006412);cellular_component:ribosome(GO:0005840);cellular_component:intracellular(GO:0005622);molecular_function:structural constituent of ribosome(GO:0003735)
LOC_Os09g32520	1642	126	9.8	177	12.97	98	7.53	910	68.35	568	41.58	396.762	2.60481	0.34911	7.46129	8.56763e-14	2.42518e-12	Ups	LOC_Os09g32520	K02912	biological_process:translation(GO:0006412);cellular_component:ribosome(GO:0005840);cellular_component:intracellular(GO:0005622);molecular_function:structural constituent of ribosome(GO:0003735)
LOC_Os02g41650	4518	33420	271.2	20668	157.96	14859	119.08	505	3.96	2122	16.2	13656.9	-3.78805	0.507733	-7.46071	8.60592e-14	2.43319e-12	Down	LOC_Os02g41650	K10775	molecular_function:oxidoreductase activity(GO:0016491);biological_process:metabolic process(GO:0008152)
LOC_Os06g49840	4582	491	16.72	471	15.11	529	17.79	122	4.01	176	5.64	344.171	-1.56204	0.209458	-7.45754	8.81517e-14	2.48947e-12	Down	LOC_Os06g49840	K09264	biological_process:regulation of transcription, DNA-templated(GO:0006355);cellular_component:nucleus(GO:0005634);molecular_function:sequence-specific DNA binding transcription factor activity(GO:0003700);molecular_function:protein dimerization activity(GO:0046983);molecular_function:DNA binding(GO:0003677)
LOC_Os01g47450	5517	631	19.48	576	16.75	690	21.04	1396	41.61	1499	43.54	974.891	1.35827	0.182223	7.45388	9.06328e-14	2.55583e-12	Ups	LOC_Os01g47450	_	molecular_function:serine-type peptidase activity(GO:0008236);biological_process:proteolysis(GO:0006508)
LOC_Os03g40550	4534	46	1.23	74	1.86	93	2.46	284	7.33	393	9.89	182.689	2.36734	0.317603	7.45377	9.07109e-14	2.55583e-12	Ups	LOC_Os03g40550	_	_
LOC_Os09g21740	2291	620	15.83	666	16.02	621	15.66	222	5.47	220	5.29	453.89	-1.33593	0.179249	-7.45291	9.13038e-14	2.56956e-12	Down	LOC_Os09g21740	_	biological_process:protein ubiquitination(GO:0016567);molecular_function:ubiquitin-protein transferase activity(GO:0004842);molecular_function:protein binding(GO:0005515)
LOC_Os03g52880	3031	347	7.3	358	7.09	327	6.79	74	1.5	112	2.22	233.731	-1.70635	0.229102	-7.44797	9.47847e-14	2.66445e-12	Down	LOC_Os03g52880	_	_
LOC_Os05g33680	3036	139	16.94	112	12.86	127	15.29	12	1.41	17	1.95	77.6467	-2.85722	0.383725	-7.446	9.62157e-14	2.70157e-12	Down	LOC_Os05g33680	_	_
LOC_Os12g37710	9392	316	5.66	517	8.73	361	6.39	1475	25.52	1263	21.3	812.091	1.94931	0.261845	7.44452	9.73009e-14	2.7289e-12	Ups	LOC_Os12g37710	_	cellular_component:extrinsic component of membrane(GO:0019898);biological_process:photosynthesis(GO:0015979);cellular_component:photosystem II oxygen evolving complex(GO:0009654);cellular_component:photosystem II(GO:0009523);molecular_function:calcium ion binding(GO:0005509)
LOC_Os07g34950	5564	116	2.95	154	3.68	86	2.16	451	11.06	463	11.07	261.923	2.09012	0.280947	7.43954	1.01037e-13	2.83042e-12	Ups	LOC_Os07g34950	_	_
LOC_Os05g48310	2217	183	9.9	258	13.14	134	7.16	1297	67.7	823	41.87	568.783	2.60441	0.350138	7.43825	1.02028e-13	2.85492e-12	Ups	LOC_Os05g48310	K02917	biological_process:translation(GO:0006412);cellular_component:ribosome(GO:0005840);cellular_component:intracellular(GO:0005622);molecular_function:structural constituent of ribosome(GO:0003735)
LOC_Os07g05580	1980	435	61.03	595	78.63	351	48.64	2630	356.22	1732	228.62	1206.27	2.39574	0.322096	7.43797	1.02245e-13	2.85771e-12	Ups	LOC_Os07g05580	K02951	biological_process:translation(GO:0006412);cellular_component:ribosome(GO:0005840);cellular_component:intracellular(GO:0005622);molecular_function:structural constituent of ribosome(GO:0003735)
LOC_Os12g03090	1002	463	27.04	903	49.66	537	30.97	3629	204.56	2694	147.99	1721.95	2.46456	0.331395	7.43692	1.03059e-13	2.87716e-12	Ups	LOC_Os12g03090	K02960	biological_process:translation(GO:0006412);cellular_component:ribosome(GO:0005840);molecular_function:structural constituent of ribosome(GO:0003735)
LOC_Os11g41034	8674	56	0.99	227	3.78	160	2.79	2	0.03	0	0	82.6375	-5.63821	0.75823	-7.43601	1.0377e-13	2.89369e-12	Down	LOC_Os11g41034	_	_
LOC_Os02g54110	7205	263	3.67	203	2.67	123	1.7	1285	17.31	987	12.96	602.033	2.6422	0.355341	7.43568	1.04032e-13	2.89473e-12	Ups	LOC_Os02g54110	K14794	_
LOC_Os03g04590	2802	611	16.2	887	22.15	559	14.64	3484	89.16	2424	60.46	1665.85	2.26593	0.304738	7.43566	1.04044e-13	2.89473e-12	Ups	LOC_Os03g04590	K02894	biological_process:translation(GO:0006412);cellular_component:ribosome(GO:0005840);molecular_function:structural constituent of ribosome(GO:0003735)
LOC_Os07g10300	5090	61	1.31	64	1.3	60	1.27	385	7.99	244	4.94	171.615	2.49005	0.334933	7.43447	1.04988e-13	2.91767e-12	Ups	LOC_Os07g10300	K17408	_
LOC_Os11g04490	2586	221	12.07	295	15.18	266	14.35	1279	67.45	822	42.25	603.416	2.17706	0.29288	7.43328	1.05938e-13	2.94072e-12	Ups	LOC_Os11g04490	_	biological_process:oxidation-reduction process(GO:0055114);molecular_function:oxidoreductase activity(GO:0016491)
LOC_Os11g39254	1154	92	6.87	117	8.23	84	6.2	0	0	0	0	55.097	-6.28386	0.845742	-7.42999	1.08604e-13	3.0113e-12	Down	LOC_Os11g39254	_	_
LOC_Os06g22690	2346	700	47.4	1467	93.56	1028	68.75	3996	261.22	5048	321.6	2510.57	2.22125	0.299149	7.42523	1.12585e-13	3.11813e-12	Ups	LOC_Os06g22690	_	_
LOC_Os11g36060	9667	155	4.78	121	3.51	147	4.48	534	15.89	449	13.02	291.475	1.95497	0.263376	7.42271	1.14746e-13	3.17386e-12	Ups	LOC_Os11g36060	K06963	molecular_function:RNA binding(GO:0003723)
LOC_Os02g50600	1767	390	12.91	676	21.08	513	16.78	71	2.27	124	3.86	336.365	-2.22437	0.299676	-7.42258	1.14857e-13	3.17386e-12	Down	LOC_Os02g50600	_	molecular_function:transferase activity, transferring glycosyl groups(GO:0016757)
LOC_Os10g04429	4509	105	3.48	277	8.65	352	11.52	9	0.29	15	0.47	141.969	-3.89731	0.525312	-7.41904	1.1797e-13	3.25617e-12	Down	LOC_Os10g04429	_	molecular_function:transferase activity, transferring acyl groups other than amino-acyl groups(GO:0016747)
LOC_Os02g46600	2936	472	9.41	599	11.24	678	13.34	66	1.27	144	2.7	372.367	-2.2775	0.307089	-7.41642	1.20331e-13	3.31759e-12	Down	LOC_Os02g46600	_	molecular_function:zinc ion binding(GO:0008270);molecular_function:protein binding(GO:0005515)
LOC_Os09g31180	2338	1186	44.42	1424	50.24	768	28.41	7830	283.12	4938	174.01	3411.92	2.63438	0.355273	7.41508	1.21548e-13	3.34524e-12	Ups	LOC_Os09g31180	K02940	molecular_function:rRNA binding(GO:0019843);biological_process:translation(GO:0006412);cellular_component:ribosome(GO:0005840);molecular_function:structural constituent of ribosome(GO:0003735)
LOC_Os02g40514	1955	72	4.16	108	5.88	57	3.25	439	24.5	350	19.04	214.481	2.45654	0.331292	7.41502	1.21608e-13	3.34524e-12	Ups	LOC_Os02g40514	K11130	cellular_component:box H/ACA RNP complex(GO:0072588);biological_process:ribosome biogenesis(GO:0042254);molecular_function:snoRNA binding(GO:0030515);biological_process:pseudouridine synthesis(GO:0001522)
LOC_Os09g15644	809	4	0.29	5	0.34	4	0.29	55	3.84	90	6.12	32.8242	3.93431	0.530671	7.41384	1.22695e-13	3.37134e-12	Ups	LOC_Os09g15644	_	_
LOC_Os03g46610	4749	290	7.46	266	6.45	248	6.3	801	19.9	702	17	474.618	1.65322	0.223008	7.4133	1.23198e-13	3.38137e-12	Ups	LOC_Os03g46610	_	molecular_function:ATP binding(GO:0005524);molecular_function:nucleic acid binding(GO:0003676)
LOC_Os01g54590	3476	142	7.87	342	17.85	318	17.4	10	0.53	27	1.41	157.239	-3.50271	0.472601	-7.41156	1.24821e-13	3.42205e-12	Down	LOC_Os01g54590	K07904,K07976	molecular_function:GTP binding(GO:0005525)
LOC_Os08g02340	1599	1272	74.2	1766	97.03	1125	64.81	5497	309.54	4512	247.62	2936.28	2.01374	0.271714	7.41126	1.25108e-13	3.42608e-12	Ups	LOC_Os08g02340	K02942	_
LOC_Os06g04510	5085	604	13.1	565	11.54	445	9.53	3248	68.02	1932	39.43	1433.61	2.41414	0.325823	7.40935	1.26915e-13	3.47167e-12	Ups	LOC_Os06g04510	K01689	biological_process:glycolytic process(GO:0006096);molecular_function:phosphopyruvate hydratase activity(GO:0004634);molecular_function:magnesium ion binding(GO:0000287);cellular_component:phosphopyruvate hydratase complex(GO:0000015)
LOC_Os02g10790	14864	411	6	285	3.92	347	5	1070	15.08	1104	15.17	661.585	1.79131	0.241771	7.40912	1.27141e-13	3.47396e-12	Ups	LOC_Os02g10790	K14310	cellular_component:nuclear pore(GO:0005643)
LOC_Os07g47420	2231	88	5.28	91	5.14	62	3.67	386	22.36	307	17.33	194.825	2.25245	0.304052	7.40811	1.2811e-13	3.4965e-12	Ups	LOC_Os07g47420	K07565	_
LOC_Os02g37800	2878	1962	65.78	2355	74.37	1853	61.36	57	1.84	267	8.42	1226.86	-3.38376	0.456815	-7.40729	1.28905e-13	3.51428e-12	Down	LOC_Os02g37800	_	molecular_function:O-acyltransferase activity(GO:0008374);biological_process:lipid metabolic process(GO:0006629)
LOC_Os06g06080	3284	327	4.93	365	5.18	266	3.96	1807	26.28	1090	15.45	811.408	2.33678	0.315499	7.40663	1.29552e-13	3.52799e-12	Ups	LOC_Os06g06080	_	_
LOC_Os03g60090	5536	12386	277.13	8188	172.54	7330	161.97	1335	28.83	1993	41.95	6001.27	-2.28651	0.308752	-7.40567	1.30493e-13	3.54965e-12	Down	LOC_Os03g60090	K00297	biological_process:oxidation-reduction process(GO:0055114);biological_process:methionine metabolic process(GO:0006555);molecular_function:methylenetetrahydrofolate reductase (NAD(P)H) activity(GO:0004489)
LOC_Os08g34220	5008	906	26.64	420	11.63	739	21.46	4859	137.91	3837	106.13	2268.16	2.74949	0.37144	7.40223	1.33916e-13	3.6387e-12	Ups	LOC_Os08g34220	K10255	biological_process:lipid metabolic process(GO:0006629)
LOC_Os06g28950	856	1167	79.77	619	39.85	676	45.63	119	7.85	96	6.17	515.477	-2.67587	0.361616	-7.39975	1.3644e-13	3.70315e-12	Down	LOC_Os06g28950	_	_
LOC_Os05g49350	1025	355	20.26	493	26.5	367	20.69	74	4.08	116	6.23	268.042	-1.89962	0.256873	-7.39519	1.41211e-13	3.82838e-12	Down	LOC_Os05g49350	_	_
LOC_Os12g32380	4408	279	52.32	515	90.96	346	64.08	1859	336.53	1403	247.52	917.661	2.26024	0.305906	7.38867	1.48307e-13	4.01632e-12	Ups	LOC_Os12g32380	K02980	biological_process:translation(GO:0006412);cellular_component:ribosome(GO:0005840);cellular_component:intracellular(GO:0005622);molecular_function:structural constituent of ribosome(GO:0003735)
LOC_Os03g55350	2946	209	4.15	250	4.68	200	3.92	43	0.82	55	1.03	144.759	-1.96274	0.265664	-7.38807	1.4897e-13	4.0298e-12	Down	LOC_Os03g55350	_	biological_process:proteolysis(GO:0006508);molecular_function:serine-type endopeptidase activity(GO:0004252)
LOC_Os03g26440	6975	15	0.71	21	0.94	24	1.12	132	6.03	118	5.26	64.9008	2.74364	0.37142	7.38688	1.50314e-13	4.06163e-12	Ups	LOC_Os03g26440	K01855	molecular_function:pseudouridine synthase activity(GO:0009982);biological_process:RNA modification(GO:0009451);molecular_function:RNA binding(GO:0003723);biological_process:pseudouridine synthesis(GO:0001522)
LOC_Os02g05199	2503	625	5.52	602	5.01	580	5.06	1111	9.47	1321	10.97	857.056	1.17541	0.159185	7.38395	1.53659e-13	4.14745e-12	Ups	LOC_Os02g05199	_	molecular_function:oxidoreductase activity(GO:0016491);biological_process:metabolic process(GO:0008152)
LOC_Os05g03070	2420	123	2.62	156	3.13	148	3.12	5	0.1	20	0.4	85.3744	-3.21445	0.43563	-7.37885	1.59665e-13	4.30479e-12	Down	LOC_Os05g03070	_	biological_process:transmembrane transport(GO:0055085)
LOC_Os04g39700	2209	388	23.31	455	25.74	234	13.88	2138	123.98	1532	86.58	996.952	2.48876	0.337577	7.37242	1.67556e-13	4.51256e-12	Ups	LOC_Os04g39700	K02934	biological_process:translation(GO:0006412);cellular_component:ribosome(GO:0005840);cellular_component:intracellular(GO:0005622);molecular_function:structural constituent of ribosome(GO:0003735)
LOC_Os12g36580	4080	159	2.91	188	3.24	194	3.51	34	0.6	39	0.67	117.326	-2.09239	0.28396	-7.36861	1.72411e-13	4.63796e-12	Down	LOC_Os12g36580	_	molecular_function:cysteine-type peptidase activity(GO:0008234);biological_process:proteolysis(GO:0006508)
LOC_Os07g42632	2444	208	2.61	207	2.45	221	2.74	429	5.2	562	6.64	329.414	1.37873	0.187113	7.36847	1.72593e-13	4.63796e-12	Ups	LOC_Os07g42632	K13941	biological_process:folic acid-containing compound biosynthetic process(GO:0009396);molecular_function:2-amino-4-hydroxy-6-hydroxymethyldihydropteridine diphosphokinase activity(GO:0003848);biological_process:pteridine-containing compound metabolic process(GO:0042558)
LOC_Os05g13860	2505	94	10.6	112	11.89	142	15.81	519	56.48	402	42.64	264.173	2.14386	0.290973	7.3679	1.73333e-13	4.65272e-12	Ups	LOC_Os05g13860	_	_
LOC_Os01g48960	11723	8338	69.09	7073	55.2	7376	60.36	556	4.45	1542	12.02	4741.35	-2.65428	0.360604	-7.36066	1.83002e-13	4.90687e-12	Down	LOC_Os01g48960	K00264	biological_process:oxidation-reduction process(GO:0055114);molecular_function:oxidoreductase activity(GO:0016491);biological_process:metabolic process(GO:0008152);molecular_function:glutamate synthase activity(GO:0015930);biological_process:nitrogen compound metabolic process(GO:0006807);molecular_function:oxidoreductase activity, acting on the CH-NH2 group of donors(GO:0016638);biological_proces…
LOC_Os10g10244	10870	1548	25.88	1611	25.36	1892	31.24	3637	58.69	3908	61.46	2559.17	1.33026	0.180868	7.35487	1.91115e-13	5.11878e-12	Ups	LOC_Os10g10244	K01872	molecular_function:nucleic acid binding(GO:0003676);biological_process:tRNA aminoacylation(GO:0043039);molecular_function:ligase activity, forming aminoacyl-tRNA and related compounds(GO:0016876);molecular_function:ATP binding(GO:0005524);biological_process:alanyl-tRNA aminoacylation(GO:0006419);molecular_function:alanine-tRNA ligase activity(GO:0004813);molecular_function:nucleotide binding(GO:0…
LOC_Os01g06050	1789	138	2.36	212	3.42	216	3.65	16	0.26	32	0.52	116.133	-2.72573	0.370659	-7.35375	1.92715e-13	5.15598e-12	Down	LOC_Os01g06050	_	_
LOC_Os05g28280	3755	462	15.4	493	15.48	379	12.48	1651	53.13	1260	39.52	879.903	1.87795	0.255388	7.35332	1.93341e-13	5.16707e-12	Ups	LOC_Os05g28280	_	_
LOC_Os03g07200	2430	106	2.8	219	5.45	182	4.75	5	0.13	17	0.42	99.2183	-3.57376	0.486048	-7.3527	1.94248e-13	5.1856e-12	Down	LOC_Os03g07200	_	_
LOC_Os09g30100	7977	124	3.39	167	4.3	196	5.3	472	12.47	519	13.36	302.364	1.76582	0.240247	7.35001	1.9819e-13	5.28507e-12	Ups	LOC_Os09g30100	K03500	biological_process:regulation of transcription, DNA-templated(GO:0006355);molecular_function:RNA binding(GO:0003723);molecular_function:methyltransferase activity(GO:0008168)
LOC_Os01g48339	1221	116	5.93	96	4.62	77	3.89	0	0	0	0	54.7157	-6.24533	0.849727	-7.34981	1.98495e-13	5.28741e-12	Down	LOC_Os01g48339	_	_
LOC_Os03g64350	5143	646	15.74	753	17.27	782	18.81	1788	42.04	1650	37.81	1147.22	1.41623	0.192737	7.34799	2.01212e-13	5.35395e-12	Ups	LOC_Os03g64350	_	_
LOC_Os05g42020	2341	137	3.42	117	2.75	108	2.67	7	0.17	16	0.38	73.2404	-3.1046	0.422536	-7.34754	2.01888e-13	5.36608e-12	Down	LOC_Os05g42020	_	molecular_function:transferase activity, transferring hexosyl groups(GO:0016758);biological_process:metabolic process(GO:0008152)
LOC_Os04g29770	2267	66	3.31	119	5.62	113	5.6	0	0	0	0	55.7758	-6.25139	0.850904	-7.34676	2.03066e-13	5.39151e-12	Down	LOC_Os04g29770	_	biological_process:protein phosphorylation(GO:0006468);molecular_function:protein kinase activity(GO:0004672)
LOC_Os04g53770	5176	308	6.09	265	4.94	192	3.75	1094	20.88	897	16.69	573.361	2.11135	0.287416	7.34596	2.04286e-13	5.41803e-12	Ups	LOC_Os04g53770	K14856	biological_process:ribosomal large subunit biogenesis(GO:0042273);biological_process:actin cytoskeleton organization(GO:0030036);biological_process:ribosomal large subunit export from nucleus(GO:0000055)
LOC_Os09g19890	3892	1456	29.64	2184	41.88	1696	34.1	388	7.63	581	11.13	1204.67	-1.69097	0.230213	-7.34525	2.05376e-13	5.44102e-12	Down	LOC_Os09g19890	_	_
LOC_Os11g17350	477	215	41.93	185	33.98	210	40.45	41	7.72	37	6.79	132.054	-2.16314	0.29456	-7.34363	2.07884e-13	5.50149e-12	Down	LOC_Os11g17350	_	molecular_function:oxidoreductase activity(GO:0016491);biological_process:metabolic process(GO:0008152)
LOC_Os08g02390	2482	333	15.98	351	15.87	271	12.85	784	36.33	805	36.35	519.144	1.48387	0.20207	7.34336	2.08294e-13	5.50637e-12	Ups	LOC_Os08g02390	_	molecular_function:nucleic acid binding(GO:0003676)
LOC_Os05g05840	3861	282	5.57	262	4.88	219	4.27	856	16.33	719	13.37	482.891	1.79304	0.244231	7.34156	2.11119e-13	5.56931e-12	Ups	LOC_Os05g05840	K01892	cellular_component:cytoplasm(GO:0005737)
LOC_Os12g05320	5442	47	1.19	38	0.91	43	1.07	244	5.96	183	4.35	116.458	2.45095	0.333846	7.34155	2.11132e-13	5.56931e-12	Ups	LOC_Os12g05320	_	_
LOC_Os02g49820	3530	163	4.9	131	3.71	159	4.72	514	14.92	453	12.81	293.293	1.83517	0.249999	7.34071	2.12456e-13	5.59819e-12	Ups	LOC_Os02g49820	_	molecular_function:nucleic acid binding(GO:0003676)
LOC_Os01g18744	3998	330	11.64	313	10.4	216	7.52	21	0.71	51	1.69	177.176	-2.75958	0.376143	-7.33653	2.19198e-13	5.76962e-12	Down	LOC_Os01g18744	_	molecular_function:transferase activity, transferring acyl groups other than amino-acyl groups(GO:0016747)
LOC_Os07g41280	5368	719	16.58	927	20.14	706	16.08	210	4.68	284	6.16	546.441	-1.48474	0.20239	-7.33603	2.20016e-13	5.78491e-12	Down	LOC_Os07g41280	K01057	biological_process:carbohydrate metabolic process(GO:0005975)
LOC_Os05g25400	2615	168	7.45	83	3.46	105	4.6	532	22.76	762	31.78	340.377	2.52359	0.344067	7.33459	2.22409e-13	5.84152e-12	Ups	LOC_Os05g25400	K11145	biological_process:RNA processing(GO:0006396);molecular_function:ribonuclease III activity(GO:0004525);molecular_function:RNA binding(GO:0003723)
LOC_Os11g01420	2494	132	6.79	124	6	86	4.37	498	24.72	416	20.12	261.238	2.14801	0.292931	7.33281	2.25369e-13	5.9129e-12	Ups	LOC_Os11g01420	K14815	biological_process:ribosome biogenesis(GO:0042254);cellular_component:intracellular(GO:0005622)
LOC_Os01g61500	3465	1193	49.64	1618	63.41	1529	62.84	469	18.84	494	19.34	1020.55	-1.39436	0.19016	-7.3326	2.25732e-13	5.91607e-12	Down	LOC_Os01g61500	_	molecular_function:protein binding(GO:0005515);molecular_function:chaperone binding(GO:0051087)
LOC_Os03g08460	1992	151	6.18	156	6.01	225	9.09	19	0.75	29	1.12	110.353	-2.64177	0.360496	-7.32814	2.33364e-13	6.10952e-12	Down	LOC_Os03g08460	_	biological_process:regulation of transcription, DNA-templated(GO:0006355);molecular_function:sequence-specific DNA binding transcription factor activity(GO:0003700)
LOC_Os01g01840	5205	364	16.59	190	8.15	77	3.47	5	0.22	2	0.09	122.194	-4.99111	0.681149	-7.32748	2.34523e-13	6.13329e-12	Down	LOC_Os01g01840	_	molecular_function:protein dimerization activity(GO:0046983);molecular_function:DNA binding(GO:0003677)
LOC_Os01g04300	2534	108	3.15	342	9.41	225	6.49	6	0.17	16	0.44	129.984	-3.90137	0.53247	-7.32693	2.35483e-13	6.1518e-12	Down	LOC_Os01g04300	_	molecular_function:hydrolase activity, acting on glycosyl bonds(GO:0016798);biological_process:carbohydrate metabolic process(GO:0005975);molecular_function:hydrolase activity, hydrolyzing O-glycosyl compounds(GO:0004553)
LOC_Os08g41890	4544	505	10.84	206	4.17	433	9.18	25	0.52	42	0.85	232.227	-3.21858	0.439673	-7.32039	2.47255e-13	6.45242e-12	Down	LOC_Os08g41890	K16732	molecular_function:microtubule binding(GO:0008017);biological_process:cytokinesis(GO:0000910);biological_process:microtubule cytoskeleton organization(GO:0000226)
LOC_Os11g47980	1880	73	3.88	183	9.16	82	4.3	0	0	0	0	62.9195	-6.28094	0.858214	-7.31861	2.50551e-13	6.53147e-12	Down	LOC_Os11g47980	_	_
LOC_Os09g32030	1966	173	7.88	295	12.66	218	9.81	803	35.32	729	31.25	456.927	1.90881	0.26086	7.31738	2.52864e-13	6.58471e-12	Ups	LOC_Os09g32030	_	_
LOC_Os11g16550	1573	1923	71.53	1769	61.97	1946	71.48	3666	131.63	4226	147.88	2741.11	1.23178	0.168388	7.31514	2.57111e-13	6.68819e-12	Ups	LOC_Os11g16550	_	_
LOC_Os06g17950	6092	143	1.97	186	2.41	166	2.26	14	0.19	32	0.41	102.564	-2.6094	0.356775	-7.31384	2.59605e-13	6.73965e-12	Down	LOC_Os06g17950	_	molecular_function:ADP binding(GO:0043531)
LOC_Os06g47550	8531	1563	18.78	1799	20.36	2115	25.1	36122	419.01	9226	104.3	11171.7	3.65993	0.500412	7.31383	2.59642e-13	6.73965e-12	Ups	LOC_Os06g47550	_	molecular_function:metal ion binding(GO:0046872);molecular_function:nucleotide binding(GO:0000166)
LOC_Os07g01870	2435	340	14.52	452	18.18	256	10.8	1962	80.89	1310	52.63	906.84	2.37687	0.325037	7.31263	2.6197e-13	6.79284e-12	Ups	LOC_Os07g01870	K02872	biological_process:translation(GO:0006412);cellular_component:ribosome(GO:0005840);molecular_function:structural constituent of ribosome(GO:0003735);cellular_component:large ribosomal subunit(GO:0015934)
LOC_Os05g07860	3310	2619	93.04	2267	75.85	2793	97.99	6284	215.5	6452	215.63	4168.84	1.47642	0.201942	7.31112	2.64919e-13	6.86203e-12	Ups	LOC_Os05g07860	_	molecular_function:protein binding(GO:0005515)
LOC_Os03g63720	2620	58	2.82	59	2.7	64	3.07	269	12.61	214	9.78	138.231	2.14961	0.294072	7.30982	2.67506e-13	6.92167e-12	Ups	LOC_Os03g63720	K12590	_
LOC_Os10g36690	6238	260	3.48	376	4.74	364	4.82	69	0.89	89	1.12	221.1	-1.87606	0.256715	-7.30795	2.71243e-13	7.01094e-12	Down	LOC_Os10g36690	_	molecular_function:methyltransferase activity(GO:0008168)
LOC_Os12g12765	1905	64	3.58	107	5.64	127	7.02	0	0	0	0	55.8382	-6.23317	0.853187	-7.30575	2.75724e-13	7.10741e-12	Down	LOC_Os12g12765	_	_
LOC_Os07g38540	910	61	3.92	81	4.91	52	3.3	273	16.94	246	14.88	147.768	2.1507	0.294386	7.30572	2.75793e-13	7.10741e-12	Ups	LOC_Os07g38540	K02953	biological_process:translation(GO:0006412);cellular_component:ribosome(GO:0005840);cellular_component:intracellular(GO:0005622);molecular_function:structural constituent of ribosome(GO:0003735)
LOC_Os08g31410	5286	2275	33.76	2026	28.31	2142	31.39	4398	63	4956	69.19	3206.16	1.28382	0.175732	7.30557	2.76093e-13	7.10741e-12	Ups	LOC_Os08g31410	K17470	cellular_component:integral component of membrane(GO:0016021);molecular_function:sulfate transmembrane transporter activity(GO:0015116);biological_process:sulfate transport(GO:0008272);biological_process:transmembrane transport(GO:0055085);cellular_component:membrane(GO:0016020);molecular_function:secondary active sulfate transmembrane transporter activity(GO:0008271);cellular_component:plasma me…
LOC_Os11g46200	5230	58	1	137	2.23	121	2.07	0	0	0	0	58.958	-6.25235	0.855835	-7.30555	2.7614e-13	7.10741e-12	Down	LOC_Os11g46200	_	molecular_function:ADP binding(GO:0043531)
LOC_Os03g24760	2963	82	2.72	194	6.07	212	6.96	0	0	8	0.25	92.6698	-4.64847	0.636501	-7.30316	2.8108e-13	7.22693e-12	Down	LOC_Os03g24760	K15803	molecular_function:lyase activity(GO:0016829);molecular_function:terpene synthase activity(GO:0010333);biological_process:metabolic process(GO:0008152);molecular_function:magnesium ion binding(GO:0000287)
LOC_Os08g10608	3201	137	8.33	128	7.33	175	10.51	597	35.05	470	26.89	313.101	2.01926	0.276611	7.29999	2.87798e-13	7.39188e-12	Ups	LOC_Os08g10608	K02949	biological_process:translation(GO:0006412);cellular_component:ribosome(GO:0005840);cellular_component:intracellular(GO:0005622);molecular_function:structural constituent of ribosome(GO:0003735)
LOC_Os03g22740	3375	322	11.04	297	9.59	203	6.87	1346	44.54	979	31.57	658.194	2.23145	0.305864	7.29556	2.97421e-13	7.63099e-12	Ups	LOC_Os03g22740	K14565	_
LOC_Os10g28350	2377	16	0.99	7	0.41	15	0.92	203	12.16	113	6.6	76.2559	3.62157	0.496467	7.29469	2.99348e-13	7.67235e-12	Ups	LOC_Os10g28350	K08967	biological_process:oxidation-reduction process(GO:0055114);molecular_function:acireductone dioxygenase [iron(II)-requiring] activity(GO:0010309)
LOC_Os11g04860	1704	46	1.58	101	3.27	89	3.02	334	11.07	416	13.44	202.874	2.37459	0.325637	7.29214	3.05072e-13	7.81087e-12	Ups	LOC_Os11g04860	_	molecular_function:transferase activity, transferring hexosyl groups(GO:0016758);biological_process:metabolic process(GO:0008152)
LOC_Os09g34010	4464	160	3.41	168	3.37	146	3.07	394	8.11	403	8.08	259.463	1.49842	0.205514	7.29105	3.07548e-13	7.866e-12	Ups	LOC_Os09g34010	K02519	molecular_function:GTP binding(GO:0005525)
LOC_Os01g25600	6492	616	11.75	602	10.82	807	15.2	1658	30.53	1817	32.61	1121.54	1.52317	0.209075	7.2853	3.2095e-13	8.2002e-12	Ups	LOC_Os01g25600	_	_
LOC_Os02g24354	7652	717	22.82	971	29.11	777	24.43	2504	76.95	2114	63.31	1456.04	1.66554	0.228622	7.2851	3.21424e-13	8.20371e-12	Ups	LOC_Os02g24354	K01586	molecular_function:catalytic activity(GO:0003824)
LOC_Os03g20460	3608	48	1.01	38	0.75	61	1.26	284	5.75	220	4.34	136.532	2.48574	0.34122	7.28488	3.21956e-13	8.2087e-12	Ups	LOC_Os03g20460	_	_
LOC_Os07g46410	4543	2019	62.83	1752	51.35	2223	68.32	7084	212.82	5683	166.39	3883.39	1.83849	0.252411	7.28372	3.24739e-13	8.271e-12	Ups	LOC_Os07g46410	K00384	biological_process:cell redox homeostasis(GO:0045454);biological_process:oxidation-reduction process(GO:0055114);molecular_function:oxidoreductase activity(GO:0016491)
LOC_Os01g09010	4908	1077	33.64	2072	60.96	2179	67.22	128	3.86	310	9.11	1087.1	-2.77922	0.381575	-7.28356	3.25124e-13	8.27219e-12	Down	LOC_Os01g09010	_	molecular_function:transferase activity, transferring acyl groups other than amino-acyl groups(GO:0016747)
LOC_Os06g37440	3897	530	16.94	487	14.66	371	11.71	3180	98.09	1739	52.28	1337.37	2.54774	0.350071	7.27778	3.39358e-13	8.62536e-12	Ups	LOC_Os06g37440	K03233	molecular_function:protein binding(GO:0005515);biological_process:translational elongation(GO:0006414);molecular_function:translation elongation factor activity(GO:0003746)
LOC_Os06g30390	6709	471	14.44	324	9.36	387	11.72	1374	40.67	1245	35.92	785.794	1.88155	0.258572	7.27667	3.42158e-13	8.68747e-12	Ups	LOC_Os06g30390	_	_
LOC_Os12g37530	4880	244	3.52	284	3.86	355	5.06	1083	15.1	864	11.74	585.757	1.89151	0.259948	7.27648	3.42645e-13	8.6908e-12	Ups	LOC_Os12g37530	_	biological_process:iron ion transmembrane transport(GO:0034755);cellular_component:integral component of membrane(GO:0016021);molecular_function:iron ion transmembrane transporter activity(GO:0005381)
LOC_Os04g42270	2220	569	31.2	925	47.77	576	31.19	3259	172.51	2417	124.69	1614.4	2.20006	0.302371	7.27603	3.43794e-13	8.71089e-12	Ups	LOC_Os04g42270	K02893	biological_process:translation(GO:0006412);cellular_component:ribosome(GO:0005840);molecular_function:structural constituent of ribosome(GO:0003735)
LOC_Os04g43910	2770	383	8.69	677	14.47	810	18.15	41	0.9	102	2.18	379.692	-2.87204	0.394882	-7.27317	3.51144e-13	8.87013e-12	Down	LOC_Os04g43910	_	molecular_function:DNA binding(GO:0003677);biological_process:response to hormone(GO:0009725);biological_process:regulation of transcription, DNA-templated(GO:0006355);cellular_component:nucleus(GO:0005634)
LOC_Os12g07260	5018	200	4.74	128	2.86	127	2.97	661	15.12	604	13.47	357.622	2.18973	0.30107	7.27317	3.51152e-13	8.87013e-12	Ups	LOC_Os12g07260	_	_
LOC_Os06g06980	1342	7263	296.34	5783	222.23	3717	149.77	315	12.41	861	33.05	3419.27	-3.00653	0.413373	-7.27316	3.5117e-13	8.87013e-12	Down	LOC_Os06g06980	K00588	molecular_function:O-methyltransferase activity(GO:0008171)
LOC_Os07g22600	6456	414	13.9	568	17.97	531	17.61	1647	53.4	1330	42.03	925.397	1.73613	0.238713	7.27285	3.51981e-13	8.88142e-12	Ups	LOC_Os07g22600	K00797	_
LOC_Os02g39530	2662	483	12.64	700	17.26	749	19.36	3736	94.41	2274	56	1671.01	2.37778	0.326988	7.27177	3.5481e-13	8.94356e-12	Ups	LOC_Os02g39530	_	_
LOC_Os03g58050	1889	627	36.07	625	33.87	403	22.9	2151	119.46	1868	101.1	1175.68	2.01586	0.277248	7.27096	3.56938e-13	8.9879e-12	Ups	LOC_Os03g58050	K02964	biological_process:translation(GO:0006412);cellular_component:ribosome(GO:0005840);cellular_component:intracellular(GO:0005622);molecular_function:structural constituent of ribosome(GO:0003735);molecular_function:RNA binding(GO:0003723)
LOC_Os06g13660	6576	3942	67.5	4127	66.56	4304	72.78	10664	176.27	9376	151.04	6634.87	1.45498	0.200128	7.27023	3.58883e-13	9.02757e-12	Ups	LOC_Os06g13660	K01872	molecular_function:nucleic acid binding(GO:0003676);biological_process:tRNA aminoacylation(GO:0043039);molecular_function:ligase activity, forming aminoacyl-tRNA and related compounds(GO:0016876);molecular_function:ATP binding(GO:0005524);biological_process:alanyl-tRNA aminoacylation(GO:0006419);molecular_function:alanine-tRNA ligase activity(GO:0004813);molecular_function:nucleotide binding(GO:0…
LOC_Os02g21009	19526	279	5.58	324	6.1	537	10.6	1846	35.62	1582	29.75	951.165	2.3113	0.317958	7.26918	3.61669e-13	9.08829e-12	Ups	LOC_Os02g21009	K07300	biological_process:transmembrane transport(GO:0055085);cellular_component:integral component of membrane(GO:0016021)
LOC_Os01g63930	3781	585	5.16	519	4.32	401	3.5	90	0.77	134	1.11	331.729	-1.97439	0.271641	-7.26839	3.6381e-13	9.13267e-12	Down	LOC_Os01g63930	_	biological_process:oxidation-reduction process(GO:0055114);molecular_function:heme binding(GO:0020037);molecular_function:oxidoreductase activity, acting on paired donors, with incorporation or reduction of molecular oxygen(GO:0016705);molecular_function:iron ion binding(GO:0005506)
LOC_Os05g39960	2704	674	29.28	952	38.95	576	24.71	3611	151.41	2557	104.49	1748.66	2.22842	0.306721	7.26532	3.72169e-13	9.33292e-12	Ups	LOC_Os05g39960	K02976	biological_process:translation(GO:0006412);cellular_component:ribosome(GO:0005840);cellular_component:intracellular(GO:0005622);molecular_function:structural constituent of ribosome(GO:0003735)
LOC_Os05g19370	2109	205	10.38	324	15.44	273	13.65	1375	67.18	887	42.24	641.735	2.24381	0.308987	7.26183	3.81892e-13	9.56691e-12	Ups	LOC_Os05g19370	K02877	biological_process:translation(GO:0006412);cellular_component:ribosome(GO:0005840);molecular_function:structural constituent of ribosome(GO:0003735)
LOC_Os12g01010	2747	115	6	138	6.78	101	5.2	304	15.3	365	17.91	208.488	1.65572	0.228151	7.25715	3.95332e-13	9.89344e-12	Ups	LOC_Os12g01010	K12881	molecular_function:nucleic acid binding(GO:0003676)
LOC_Os01g32439	2324	152	10.39	215	13.84	214	14.45	28	1.85	41	2.64	123.599	-2.2688	0.312657	-7.25649	3.9725e-13	9.93126e-12	Down	LOC_Os01g32439	_	_
LOC_Os03g56380	4551	732	15.43	1251	24.83	1509	31.41	84	1.71	207	4.1	714.243	-2.76252	0.380804	-7.25443	4.03359e-13	1.00736e-11	Down	LOC_Os03g56380	_	molecular_function:methyltransferase activity(GO:0008168)
LOC_Os09g29630	7408	192	3.5	148	2.54	147	2.65	568	9.99	506	8.68	322.708	1.87761	0.258853	7.25358	4.05909e-13	1.0127e-11	Ups	LOC_Os09g29630	K15334	molecular_function:methyltransferase activity(GO:0008168)
LOC_Os02g57010	2311	475	20.05	549	21.83	476	19.84	1818	74.08	1321	52.46	961.308	1.82369	0.251551	7.24977	4.17474e-13	1.04049e-11	Ups	LOC_Os02g57010	_	molecular_function:nucleic acid binding(GO:0003676)
LOC_Os03g59310	1906	709	37.27	811	40.15	504	26.17	3314	168.17	2345	115.97	1606.37	2.2213	0.306412	7.2494	4.18614e-13	1.04094e-11	Ups	LOC_Os03g59310	K02981	biological_process:translation(GO:0006412);cellular_component:ribosome(GO:0005840);molecular_function:structural constituent of ribosome(GO:0003735);molecular_function:RNA binding(GO:0003723)
LOC_Os01g14610	4210	146	4.99	147	4.73	128	4.32	364	12.02	373	12	236.705	1.55394	0.214354	7.2494	4.18623e-13	1.04094e-11	Ups	LOC_Os01g14610	K10733	biological_process:DNA replication(GO:0006260);cellular_component:nucleus(GO:0005634)
LOC_Os05g35540	3627	1049	26.9	984	23.76	1010	25.57	1954	48.36	2878	69.42	1591.12	1.39658	0.19265	7.2493	4.18934e-13	1.04094e-11	Ups	LOC_Os05g35540	_	molecular_function:GTP binding(GO:0005525)
LOC_Os02g30080	4660	149	5.52	186	6.5	330	12.08	1	0.04	15	0.52	128.202	-4.26625	0.588569	-7.24851	4.21378e-13	1.04594e-11	Down	LOC_Os02g30080	_	biological_process:oxidation-reduction process(GO:0055114);molecular_function:heme binding(GO:0020037);molecular_function:oxidoreductase activity, acting on paired donors, with incorporation or reduction of molecular oxygen(GO:0016705);molecular_function:iron ion binding(GO:0005506)
LOC_Os03g08440	2288	525	17.28	887	27.49	539	17.52	3060	97.2	2328	72.07	1528.52	2.20877	0.304844	7.24558	4.30585e-13	1.06771e-11	Ups	LOC_Os03g08440	_	biological_process:translation(GO:0006412);cellular_component:ribosome(GO:0005840);cellular_component:intracellular(GO:0005622);molecular_function:structural constituent of ribosome(GO:0003735);cellular_component:small ribosomal subunit(GO:0015935)
LOC_Os01g12220	1928	487	35.57	397	27.31	362	26.11	1083	76.36	1167	80.2	715.053	1.59063	0.219543	7.24518	4.3186e-13	1.06979e-11	Ups	LOC_Os01g12220	_	cellular_component:membrane(GO:0016020)
LOC_Os03g61260	2042	1421	59.73	1450	57.4	1167	48.44	2939	119.25	4543	179.65	2332.85	1.61139	0.222429	7.2445	4.34026e-13	1.07406e-11	Ups	LOC_Os03g61260	K02881	biological_process:translation(GO:0006412);cellular_component:ribosome(GO:0005840);cellular_component:intracellular(GO:0005622);molecular_function:structural constituent of ribosome(GO:0003735)
LOC_Os06g28524	1287	1943	94.89	2042	93.93	1851	89.28	750	35.36	849	39.01	1440.29	-1.10456	0.152516	-7.24223	4.41356e-13	1.09085e-11	Down	LOC_Os06g28524	_	_
LOC_Os01g56980	15304	260	4.31	233	3.64	281	4.6	548	8.77	684	10.67	407.068	1.40901	0.194557	7.24213	4.41704e-13	1.09085e-11	Ups	LOC_Os01g56980	K13024	molecular_function:acid phosphatase activity(GO:0003993)
LOC_Os01g63710	5619	70	0.76	73	0.75	87	0.94	447	4.7	284	2.91	202.248	2.3969	0.331342	7.23391	4.69269e-13	1.15775e-11	Ups	LOC_Os01g63710	K02213	_
LOC_Os06g34450	1234	313	14.84	197	8.8	245	11.47	13	0.6	38	1.7	153.872	-3.04509	0.42099	-7.23317	4.71861e-13	1.16297e-11	Down	LOC_Os06g34450	_	molecular_function:zinc ion binding(GO:0008270);molecular_function:protein binding(GO:0005515)
LOC_Os05g16660	5700	353	10.92	336	9.79	393	12	1038	30.99	891	25.92	618.743	1.58853	0.219632	7.2327	4.7347e-13	1.16467e-11	Ups	LOC_Os05g16660	_	molecular_function:protein binding(GO:0005515)
LOC_Os03g61560	5405	145	3.68	126	3.01	104	2.61	541	13.26	419	10.01	278.046	2.09097	0.2891	7.23269	4.73507e-13	1.16467e-11	Ups	LOC_Os03g61560	K14844	molecular_function:RNA binding(GO:0003723)
LOC_Os08g42850	2505	850	19.11	1271	26.91	1214	26.95	2608	56.59	3288	69.53	1873.51	1.56443	0.216308	7.23245	4.74374e-13	1.16563e-11	Ups	LOC_Os08g42850	K01802	biological_process:protein folding(GO:0006457)
LOC_Os07g23120	1121	15613	431.3	12210	317.68	9090	247.99	1566	41.76	2787	72.43	7905.67	-2.30508	0.318812	-7.23023	4.82193e-13	1.18365e-11	Down	LOC_Os07g23120	_	_
LOC_Os01g51980	3020	1457	46.05	2070	61.63	2368	73.92	97	2.96	329	9.78	1193.78	-2.96194	0.409724	-7.22913	4.86099e-13	1.19204e-11	Down	LOC_Os01g51980	_	molecular_function:carbon-sulfur lyase activity(GO:0016846)
LOC_Os07g38490	3975	235	6.94	532	14.79	529	15.42	18	0.51	54	1.5	256.747	-3.27501	0.453291	-7.22495	5.01285e-13	1.22805e-11	Down	LOC_Os07g38490	K03691	_
LOC_Os06g21690	1421	75	3.09	82	3.18	80	3.25	4	0.16	4	0.15	46.3664	-3.83806	0.53133	-7.22349	5.06683e-13	1.24003e-11	Down	LOC_Os06g21690	_	_
LOC_Os03g61220	6408	2519	43.16	2786	44.96	3441	58.22	12747	210.82	8891	143.31	6334.14	2.05577	0.28462	7.22287	5.08998e-13	1.24445e-11	Ups	LOC_Os03g61220	_	molecular_function:hydrolase activity(GO:0016787);molecular_function:ATP binding(GO:0005524);molecular_function:DNA binding(GO:0003677);molecular_function:zinc ion binding(GO:0008270);molecular_function:nucleic acid binding(GO:0003676);cellular_component:nucleus(GO:0005634);molecular_function:helicase activity(GO:0004386);molecular_function:RNA binding(GO:0003723)
LOC_Os05g18780	3040	3	0.22	3	0.21	1	0.07	233	16.37	49	3.35	64.6657	5.2816	0.731524	7.22	5.19876e-13	1.26867e-11	Ups	LOC_Os05g18780	K03537	biological_process:tRNA processing(GO:0008033);molecular_function:ribonuclease activity(GO:0004540)
LOC_Os02g50280	2626	136	3.03	173	3.63	184	4.05	394	8.47	448	9.39	271.62	1.51803	0.210255	7.21998	5.19947e-13	1.26867e-11	Ups	LOC_Os02g50280	_	_
LOC_Os11g39160	7559	137	2.25	77	1.19	78	1.27	0	0	0	0	55.6068	-6.19162	0.857632	-7.21943	5.22045e-13	1.27252e-11	Down	LOC_Os11g39160	_	molecular_function:ADP binding(GO:0043531)
LOC_Os07g07709	2944	523	37.64	703	47.65	448	31.84	1694	117.68	1623	109.89	1024.21	1.73602	0.240544	7.21706	5.31229e-13	1.29361e-11	Ups	LOC_Os07g07709	K02964	biological_process:translation(GO:0006412);cellular_component:ribosome(GO:0005840);cellular_component:intracellular(GO:0005622);molecular_function:structural constituent of ribosome(GO:0003735);molecular_function:RNA binding(GO:0003723)
LOC_Os08g02410	1966	577	35.46	818	47.35	509	30.89	3333	197.74	2197	127.03	1557.81	2.2803	0.31619	7.21182	5.52073e-13	1.34303e-11	Ups	LOC_Os08g02410	K02953	biological_process:translation(GO:0006412);cellular_component:ribosome(GO:0005840);cellular_component:intracellular(GO:0005622);molecular_function:structural constituent of ribosome(GO:0003735)
LOC_Os12g08200	1065	78	4.29	81	4.19	101	5.48	0	0	0	0	49.0116	-6.14286	0.852001	-7.20992	5.5984e-13	1.36057e-11	Down	LOC_Os12g08200	_	_
LOC_Os11g06750	2992	1067	38.85	1053	36.11	714	25.67	4292	150.85	3208	109.88	2155.39	2.14034	0.29692	7.20847	5.65844e-13	1.37379e-11	Ups	LOC_Os11g06750	K02925	biological_process:translation(GO:0006412);cellular_component:ribosome(GO:0005840);cellular_component:intracellular(GO:0005622);molecular_function:structural constituent of ribosome(GO:0003735)
LOC_Os06g28144	2218	252	11.69	372	16.26	345	15.81	37	1.66	77	3.36	205.494	-2.2947	0.318383	-7.20736	5.70488e-13	1.38369e-11	Down	LOC_Os06g28144	_	_
LOC_Os01g05980	3272	0	0	1	0.02	0	0	47	0.85	66	1.16	23.9956	5.77034	0.800663	7.20696	5.72164e-13	1.38637e-11	Ups	LOC_Os01g05980	_	molecular_function:protein binding(GO:0005515);biological_process:protein phosphorylation(GO:0006468);molecular_function:ATP binding(GO:0005524);molecular_function:protein kinase activity(GO:0004672)
LOC_Os11g25040	1232	7	0.33	2	0.09	1	0.05	1677	76.88	454	20.28	477.768	6.4718	0.89806	7.20642	5.74412e-13	1.39044e-11	Ups	LOC_Os11g25040	_	_
LOC_Os05g22990	9245	32	0.6	24	0.42	28	0.51	185	3.33	139	2.44	85.8949	2.6398	0.36634	7.20586	5.76778e-13	1.39479e-11	Ups	LOC_Os05g22990	_	_
LOC_Os01g57910	1913	136	8.06	95	5.3	77	4.51	573	32.79	442	24.65	277.489	2.4274	0.336936	7.20434	5.8327e-13	1.40909e-11	Ups	LOC_Os01g57910	K11884	molecular_function:RNA binding(GO:0003723)
LOC_Os07g10420	2152	750	18.96	844	20.1	535	13.36	76	1.86	166	3.95	451.328	-2.35229	0.326518	-7.20415	5.84058e-13	1.40959e-11	Down	LOC_Os07g10420	_	_
LOC_Os05g07940	4672	171	1.27	202	1.41	284	2.08	10	0.07	32	0.22	132.218	-3.10278	0.430723	-7.20367	5.86132e-13	1.4132e-11	Down	LOC_Os05g07940	_	_
LOC_Os06g51270	15132	312	3.07	197	1.82	308	2.99	912	8.66	1016	9.4	565.08	1.95633	0.271606	7.20279	5.89908e-13	1.4209e-11	Ups	LOC_Os06g51270	_	cellular_component:membrane(GO:0016020);biological_process:(1->3)-beta-D-glucan biosynthetic process(GO:0006075);molecular_function:1,3-beta-D-glucan synthase activity(GO:0003843);cellular_component:1,3-beta-D-glucan synthase complex(GO:0000148)
LOC_Os07g42300	2350	999	58.22	1134	62.24	686	39.48	4565	256.81	3337	182.95	2239.68	2.22235	0.308561	7.20231	5.92e-13	1.42454e-11	Ups	LOC_Os07g42300	K03232	biological_process:translational elongation(GO:0006414);cellular_component:eukaryotic translation elongation factor 1 complex(GO:0005853);molecular_function:translation elongation factor activity(GO:0003746)
LOC_Os09g10760	2242	989	49.29	742	34.83	580	28.55	2738	131.72	2999	140.61	1659.25	2.02692	0.281493	7.20063	5.99345e-13	1.44079e-11	Ups	LOC_Os09g10760	_	molecular_function:nucleic acid binding(GO:0003676)
LOC_Os03g03360	2561	1590	45.67	1816	49.13	1432	40.62	3157	87.53	4291	115.95	2482.87	1.36067	0.189123	7.19464	6.26267e-13	1.50346e-11	Ups	LOC_Os03g03360	K02931	_
LOC_Os07g14850	5718	1657	23.59	1999	26.81	2627	36.94	120	1.65	377	5.05	1283.75	-2.8447	0.395397	-7.19456	6.26646e-13	1.50346e-11	Down	LOC_Os07g14850	K10999	_
LOC_Os07g07450	798	81	5.94	133	9.18	155	11.22	7	0.5	0	0	70.7685	-4.42053	0.614493	-7.19379	6.3019e-13	1.50985e-11	Down	LOC_Os07g07450	K00059	_
LOC_Os07g09330	3406	190	7.28	161	5.81	155	5.87	694	25.69	515	18.58	356.981	1.99837	0.277794	7.19371	6.30547e-13	1.50985e-11	Ups	LOC_Os07g09330	K18649	biological_process:phosphatidylinositol phosphorylation(GO:0046854)
LOC_Os08g25900	4704	689	33.82	607	28.06	668	32.38	1281	60.7	1513	69.87	964.058	1.25239	0.1741	7.19347	6.31632e-13	1.51096e-11	Ups	LOC_Os08g25900	K02717	cellular_component:extrinsic component of membrane(GO:0019898);biological_process:photosynthesis(GO:0015979);cellular_component:photosystem II oxygen evolving complex(GO:0009654);cellular_component:photosystem II(GO:0009523);molecular_function:calcium ion binding(GO:0005509)
LOC_Os04g32030	3271	332	11.91	555	18.75	722	25.58	75	2.6	93	3.14	337.093	-2.43331	0.338376	-7.19116	6.42444e-13	1.53532e-11	Down	LOC_Os04g32030	_	molecular_function:metal ion binding(GO:0046872);biological_process:metal ion transport(GO:0030001)
LOC_Os06g43900	2304	579	35.85	667	38.89	604	36.93	1448	86.54	1327	77.29	943.111	1.34569	0.187148	7.19052	6.45472e-13	1.54105e-11	Ups	LOC_Os06g43900	K02916	biological_process:translation(GO:0006412);cellular_component:ribosome(GO:0005840);cellular_component:intracellular(GO:0005622);molecular_function:structural constituent of ribosome(GO:0003735)
LOC_Os12g05230	2999	140	4.16	165	4.62	130	3.82	410	11.77	388	10.86	252.708	1.62568	0.226251	7.18531	6.70554e-13	1.59937e-11	Ups	LOC_Os12g05230	_	molecular_function:ATP binding(GO:0005524);molecular_function:nucleic acid binding(GO:0003676)
LOC_Os03g60930	7197	88	1.94	81	1.68	92	2	273	5.8	263	5.45	163.948	1.77794	0.247473	7.18438	6.75124e-13	1.60869e-11	Ups	LOC_Os03g60930	K14573	molecular_function:nucleic acid binding(GO:0003676)
LOC_Os07g35960	3950	45	0.88	133	2.45	184	3.55	0	0	0	0	67.4994	-6.23965	0.868668	-7.18302	6.81906e-13	1.62327e-11	Down	LOC_Os07g35960	_	_
LOC_Os02g54140	973	2432	160.78	1930	120.17	2148	140.24	640	40.84	725	45.09	1522.5	-1.48753	0.207135	-7.18144	6.89795e-13	1.64045e-11	Down	LOC_Os02g54140	K13993	_
LOC_Os03g03570	4863	98	1.31	89	1.12	96	1.27	0	0	8	0.1	55.0393	-4.06174	0.565698	-7.18005	6.96866e-13	1.65288e-11	Down	LOC_Os03g03570	_	biological_process:protein phosphorylation(GO:0006468);molecular_function:ATP binding(GO:0005524);molecular_function:protein kinase activity(GO:0004672)
LOC_Os01g17214	13191	29	0.95	19	0.58	48	1.55	320	10.09	217	6.67	134.612	3.12422	0.435126	7.18003	6.96979e-13	1.65288e-11	Ups	LOC_Os01g17214	_	biological_process:transmembrane transport(GO:0055085);cellular_component:integral component of membrane(GO:0016021)
LOC_Os04g01300	3224	2437	61.09	4299	101.5	3866	95.71	649	15.71	935	22.05	2318.24	-1.95513	0.272302	-7.18001	6.97053e-13	1.65288e-11	Down	LOC_Os04g01300	_	cellular_component:integral component of membrane(GO:0016021);biological_process:retrograde vesicle-mediated transport, Golgi to ER(GO:0006890)
LOC_Os11g47030	3432	67	1.18	90	1.49	105	1.83	0	0	0	0	49.2219	-6.13034	0.853994	-7.17843	7.05167e-13	1.67049e-11	Down	LOC_Os11g47030	_	biological_process:protein phosphorylation(GO:0006468);molecular_function:protein kinase activity(GO:0004672);molecular_function:protein binding(GO:0005515)
LOC_Os03g63280	2164	97	3.54	186	6.39	137	4.94	2	0.07	13	0.45	81.542	-3.79716	0.529108	-7.17652	7.15098e-13	1.69238e-11	Down	LOC_Os03g63280	_	_
LOC_Os01g05770	3289	54	2.31	139	5.6	107	4.52	0	0	0	0	55.9021	-6.17357	0.86039	-7.17532	7.21362e-13	1.70555e-11	Down	LOC_Os01g05770	_	_
LOC_Os01g71180	2751	26	0.55	24	0.48	23	0.48	167	3.43	122	2.44	76.2799	2.6767	0.373248	7.17137	7.42535e-13	1.75391e-11	Ups	LOC_Os01g71180	_	_
LOC_Os11g42550	998	1466	85.94	11830	653.21	9978	577.71	1	0.06	8	0.44	4305.79	-6.60004	0.920404	-7.1708	7.45589e-13	1.75942e-11	Down	LOC_Os11g42550	_	_
LOC_Os01g50970	3347	8	0.22	10	0.26	6	0.17	84	2.26	75	1.96	38.6278	3.32421	0.463593	7.17053	7.47093e-13	1.76126e-11	Ups	LOC_Os01g50970	_	_
LOC_Os07g01540	8500	29	0.46	48	0.72	66	1.04	392	6.04	257	3.86	167.704	2.86892	0.40013	7.16996	7.50206e-13	1.7669e-11	Ups	LOC_Os07g01540	_	molecular_function:hydrolase activity(GO:0016787)
LOC_Os12g07300	6381	122	2.37	132	2.41	87	1.67	709	13.28	431	7.87	312.486	2.46579	0.343915	7.16978	7.51197e-13	1.76752e-11	Ups	LOC_Os12g07300	K14521	molecular_function:N-acetyltransferase activity(GO:0008080)
LOC_Os04g15690	4672	260	13.4	407	19.76	435	22.15	36	1.79	77	3.73	230.076	-2.47885	0.345756	-7.16937	7.53424e-13	1.77106e-11	Down	LOC_Os04g15690	_	_
LOC_Os05g28200	5780	859	28.85	1233	39	861	28.56	3315	107.48	2788	88.1	1866.74	1.8026	0.251552	7.1659	7.72757e-13	1.81475e-11	Ups	LOC_Os05g28200	K04040	cellular_component:integral component of membrane(GO:0016021);molecular_function:prenyltransferase activity(GO:0004659)
LOC_Os06g31210	9059	814	16.64	806	15.52	650	13.12	2437	48.09	2007	38.6	1384.97	1.72096	0.240202	7.16466	7.79793e-13	1.82951e-11	Ups	LOC_Os06g31210	K01874	molecular_function:tRNA binding(GO:0000049);biological_process:tRNA aminoacylation for protein translation(GO:0006418);molecular_function:ATP binding(GO:0005524);molecular_function:aminoacyl-tRNA ligase activity(GO:0004812);molecular_function:nucleotide binding(GO:0000166)
LOC_Os04g21110	18390	490	8.42	203	3.29	337	5.72	2100	34.85	2036	32.93	1081.17	2.66865	0.372582	7.1626	7.91614e-13	1.85546e-11	Ups	LOC_Os04g21110	_	molecular_function:kinase activity(GO:0016301);biological_process:metabolic process(GO:0008152);molecular_function:ATP binding(GO:0005524)
LOC_Os11g42160	5134	363	11.51	409	12.22	442	13.84	779	23.85	1155	34.46	635.356	1.40456	0.196214	7.15828	8.16933e-13	1.91297e-11	Ups	LOC_Os11g42160	K10268	molecular_function:protein binding(GO:0005515)
LOC_Os04g04060	3130	384	7.5	243	4.47	234	4.51	5	0.09	30	0.55	170.72	-3.68067	0.51428	-7.15693	8.25043e-13	1.93011e-11	Down	LOC_Os04g04060	_	molecular_function:GTP binding(GO:0005525);molecular_function:GTPase activity(GO:0003924)
LOC_Os08g03450	2188	299	32.76	381	39.32	236	25.54	1133	119.84	941	97	618.487	1.92609	0.269228	7.15415	8.41948e-13	1.96777e-11	Ups	LOC_Os08g03450	K02922	biological_process:translation(GO:0006412);cellular_component:ribosome(GO:0005840);cellular_component:intracellular(GO:0005622);molecular_function:structural constituent of ribosome(GO:0003735)
LOC_Os11g36340	4144	938	27.89	1370	38.36	1194	35.06	150	4.3	323	9.03	755.296	-2.11416	0.295813	-7.14697	8.87153e-13	2.07144e-11	Down	LOC_Os11g36340	_	_
LOC_Os03g21980	3966	91	2.52	84	2.19	42	1.15	368	9.83	396	10.31	203.751	2.50212	0.350225	7.14432	9.04412e-13	2.10972e-11	Ups	LOC_Os03g21980	_	molecular_function:pseudouridine synthase activity(GO:0009982);biological_process:RNA modification(GO:0009451);molecular_function:RNA binding(GO:0003723);biological_process:pseudouridine synthesis(GO:0001522)
LOC_Os03g51160	3043	439	19.97	517	22.15	415	18.65	140	6.15	133	5.69	316.525	-1.54508	0.216358	-7.14129	9.2461e-13	2.15402e-11	Down	LOC_Os03g51160	_	cellular_component:membrane(GO:0016020)
LOC_Os05g46430	3029	352	6.85	478	8.76	264	5.07	2222	41.75	1381	25.29	989.309	2.44947	0.343005	7.1412	9.25169e-13	2.15402e-11	Ups	LOC_Os05g46430	K02903	biological_process:translation(GO:0006412);cellular_component:ribosome(GO:0005840);cellular_component:intracellular(GO:0005622);molecular_function:structural constituent of ribosome(GO:0003735)
LOC_Os04g15920	2305	281	9.97	429	14.34	441	15.45	17	0.58	62	2.07	231.997	-3.01731	0.422653	-7.13897	9.40322e-13	2.18721e-11	Down	LOC_Os04g15920	K00083	biological_process:oxidation-reduction process(GO:0055114);molecular_function:oxidoreductase activity(GO:0016491);molecular_function:zinc ion binding(GO:0008270)
LOC_Os03g21370	3414	1271	70.55	1112	58.14	1033	56.63	3960	212.2	3135	163.72	2175.32	1.80254	0.252551	7.13732	9.5171e-13	2.21159e-11	Ups	LOC_Os03g21370	_	_
LOC_Os03g36540	2473	2268	32.73	3392	46.11	2875	40.98	6344	88.38	7825	106.25	4602.5	1.47728	0.206989	7.137	9.53927e-13	2.21463e-11	Ups	LOC_Os03g36540	K03405	molecular_function:magnesium chelatase activity(GO:0016851);biological_process:chlorophyll biosynthetic process(GO:0015995);biological_process:photosynthesis(GO:0015979)
LOC_Os01g01510	6968	156	2.72	95	1.56	71	1.22	926	15.56	575	9.42	387.832	2.8881	0.404687	7.13663	9.5646e-13	2.2184e-11	Ups	LOC_Os01g01510	_	_
LOC_Os01g15540	4576	65	1.6	89	2.06	162	3.93	0	0	3	0.07	59.9395	-5.06894	0.71098	-7.12952	1.0072e-12	2.33388e-11	Down	LOC_Os01g15540	_	molecular_function:microtubule binding(GO:0008017);biological_process:microtubule-based movement(GO:0007018);molecular_function:ATP binding(GO:0005524);molecular_function:microtubule motor activity(GO:0003777);cellular_component:kinesin complex(GO:0005871)
LOC_Os04g35900	5990	1181	34.76	1219	33.79	1221	35.49	3058	86.88	2682	74.26	1915.23	1.42388	0.19978	7.12725	1.02395e-12	2.37043e-11	Ups	LOC_Os04g35900	_	_
LOC_Os02g02360	3295	217	6.17	229	6.13	154	4.33	627	17.22	606	16.22	376.883	1.78019	0.249802	7.1264	1.03031e-12	2.38157e-11	Ups	LOC_Os02g02360	K11883	_
LOC_Os07g41600	2808	108	2.33	68	1.38	81	1.73	0	0	3	0.06	49.4108	-4.89583	0.687005	-7.12634	1.03071e-12	2.38157e-11	Down	LOC_Os07g41600	_	_
LOC_Os08g02300	2499	108	3.18	101	2.8	88	2.56	5	0.14	12	0.33	59.6209	-3.2229	0.452384	-7.12426	1.0464e-12	2.41554e-11	Down	LOC_Os08g02300	_	biological_process:regulation of transcription, DNA-templated(GO:0006355);molecular_function:DNA binding(GO:0003677)
LOC_Os06g37010	2361	516	16.96	735	22.75	427	13.86	5508	174.77	2403	74.31	2057.21	2.93519	0.412053	7.12334	1.05346e-12	2.42954e-11	Ups	LOC_Os06g37010	K14709	biological_process:transmembrane transport(GO:0055085);molecular_function:metal ion transmembrane transporter activity(GO:0046873);biological_process:metal ion transport(GO:0030001);cellular_component:membrane(GO:0016020)
LOC_Os08g44380	3329	570	17.46	700	20.2	513	15.52	1980	58.55	1579	45.51	1102.41	1.75365	0.246251	7.12139	1.06847e-12	2.46039e-11	Ups	LOC_Os08g44380	K02865	_
LOC_Os05g48290	4549	61	1.61	58	1.44	27	0.7	331	8.42	280	6.95	158.967	2.74125	0.384935	7.12134	1.06886e-12	2.46039e-11	Ups	LOC_Os05g48290	_	molecular_function:ATP binding(GO:0005524)
LOC_Os12g40920	5902	39	0.5	62	0.75	62	0.78	235	2.9	939	11.31	269.412	3.36951	0.473211	7.12053	1.07515e-12	2.47255e-11	Ups	LOC_Os12g40920	_	molecular_function:sequence-specific DNA binding(GO:0043565);biological_process:regulation of transcription, DNA-templated(GO:0006355);molecular_function:sequence-specific DNA binding transcription factor activity(GO:0003700)
LOC_Os02g26670	1411	381	15.8	151	5.9	118	4.83	8	0.32	9	0.35	128.255	-4.1395	0.581888	-7.11391	1.12804e-12	2.59174e-11	Down	LOC_Os02g26670	_	_
LOC_Os02g27594	2580	846	12.36	940	12.93	676	9.75	2863	40.38	2289	31.46	1574.07	1.81679	0.25544	7.11237	1.14068e-12	2.61831e-11	Ups	LOC_Os02g27594	_	_
LOC_Os07g29320	1780	104	4.31	105	4.09	54	2.21	514	20.55	406	15.82	247.989	2.5103	0.353046	7.11041	1.15698e-12	2.65323e-11	Ups	LOC_Os07g29320	K14823	_
LOC_Os12g41715	4537	194	4.11	219	4.36	185	3.87	795	16.24	560	11.15	406.032	1.93273	0.27189	7.1085	1.17313e-12	2.68774e-11	Ups	LOC_Os12g41715	_	molecular_function:ATP binding(GO:0005524);molecular_function:nucleic acid binding(GO:0003676)
LOC_Os05g32500	4445	646	9.17	1226	16.39	1260	17.67	121	1.66	223	2.98	657.674	-2.38088	0.3351	-7.105	1.20321e-12	2.75406e-11	Down	LOC_Os05g32500	_	_
LOC_Os05g36910	2680	427	17.5	456	17.6	420	16.99	127	5.02	170	6.55	308.337	-1.37114	0.192993	-7.1046	1.2067e-12	2.75947e-11	Down	LOC_Os05g36910	_	_
LOC_Os09g08910	5379	195	2.12	332	3.4	411	4.42	36	0.38	15	0.15	186.979	-3.23	0.455	-7.0989	1.25752e-12	2.87299e-11	Down	LOC_Os09g08910	K02132	biological_process:ATP metabolic process(GO:0046034);biological_process:proton transport(GO:0015992);cellular_component:proton-transporting two-sector ATPase complex, catalytic domain(GO:0033178);molecular_function:hydrolase activity, acting on acid anhydrides, catalyzing transmembrane movement of substances(GO:0016820);biological_process:ATP hydrolysis coupled proton transport(GO:0015991);molecu…
LOC_Os03g05720	5981	115	2.16	91	1.61	96	1.78	535	9.68	353	6.22	249.927	2.28379	0.32175	7.09802	1.2656e-12	2.88788e-11	Ups	LOC_Os03g05720	K14556	molecular_function:protein binding(GO:0005515)
LOC_Os03g27040	2397	268	14.31	334	16.79	408	21.51	2267	116.83	1197	60.12	947.897	2.50893	0.353473	7.09793	1.26641e-12	2.88788e-11	Ups	LOC_Os03g27040	_	molecular_function:metal ion binding(GO:0046872);biological_process:metal ion transport(GO:0030001)
LOC_Os07g12110	3850	573	18.25	517	15.51	382	12.02	1711	52.61	1495	44.8	966.756	1.86257	0.26242	7.09767	1.26877e-12	2.89058e-11	Ups	LOC_Os07g12110	K03250	molecular_function:protein binding(GO:0005515);cellular_component:eukaryotic translation initiation factor 3 complex(GO:0005852);cellular_component:cytoplasm(GO:0005737);molecular_function:translation initiation factor activity(GO:0003743)
LOC_Os01g42294	6133	157	3.31	263	5.22	288	5.99	29	0.59	41	0.81	147.398	-2.50793	0.35347	-7.09516	1.29198e-12	2.94069e-11	Down	LOC_Os01g42294	_	molecular_function:protein binding(GO:0005515);biological_process:protein phosphorylation(GO:0006468);molecular_function:protein kinase activity(GO:0004672)
LOC_Os07g31599	2439	413	8	413	7.54	286	5.47	1103	20.64	1080	19.69	676.579	1.71495	0.241717	7.09487	1.29473e-12	2.94422e-11	Ups	LOC_Os07g31599	_	_
LOC_Os02g22580	388	22	5.8	7	1.74	17	4.42	189	48.08	138	34.22	79.5052	3.40579	0.480062	7.09448	1.29834e-12	2.94968e-11	Ups	LOC_Os02g22580	_	_
LOC_Os02g46420	1726	583	19.76	735	23.47	678	22.7	219	7.17	271	8.64	479.123	-1.26049	0.177686	-7.09391	1.30376e-12	2.95924e-11	Down	LOC_Os02g46420	_	_
LOC_Os04g30200	2353	0	0	0	0	0	0	50	1.7	56	1.86	22.5393	6.18966	0.87304	7.08978	1.34323e-12	3.04599e-11	Ups	LOC_Os04g30200	K10268	molecular_function:protein binding(GO:0005515)
LOC_Os04g01600	4381	239	7.15	228	6.42	226	6.67	36	1.04	64	1.8	151.733	-2.01629	0.284445	-7.08849	1.35581e-12	3.07167e-11	Down	LOC_Os04g01600	K15919	biological_process:oxidation-reduction process(GO:0055114);molecular_function:phosphogluconate dehydrogenase (decarboxylating) activity(GO:0004616);molecular_function:NAD binding(GO:0051287);molecular_function:oxidoreductase activity, acting on the CH-OH group of donors, NAD or NADP as acceptor(GO:0016616);biological_process:metabolic process(GO:0008152)
LOC_Os03g02020	2735	589	11.24	356	6.4	597	11.25	2609	48.08	2003	35.97	1288.05	2.29572	0.323881	7.08817	1.35898e-12	3.07599e-11	Ups	LOC_Os03g02020	_	molecular_function:oxidoreductase activity(GO:0016491);biological_process:metabolic process(GO:0008152)
LOC_Os07g32350	4397	164	3.53	124	2.51	101	2.15	637	13.23	485	9.81	315.977	2.24903	0.317304	7.08793	1.36136e-12	3.07852e-11	Ups	LOC_Os07g32350	K14841	_
LOC_Os06g31220	6563	424	6.87	420	6.41	440	7.04	761	11.9	895	13.64	593.717	1.1158	0.157459	7.08627	1.37772e-12	3.11262e-11	Ups	LOC_Os06g31220	_	biological_process:protein phosphorylation(GO:0006468);molecular_function:ATP binding(GO:0005524);molecular_function:protein kinase activity(GO:0004672);molecular_function:polysaccharide binding(GO:0030247)
LOC_Os07g11000	8481	2317	31.67	2378	30.62	2126	28.7	847	11.18	996	12.81	1677.78	-1.12658	0.158987	-7.08598	1.38062e-12	3.11629e-11	Down	LOC_Os07g11000	_	_
LOC_Os03g22140	1954	487	15.29	686	20.28	614	19.03	175	5.3	204	6.02	415.98	-1.46162	0.206472	-7.07903	1.45162e-12	3.27352e-11	Down	LOC_Os03g22140	_	_
LOC_Os01g22490	895	1289	84.26	1333	82.07	924	59.65	5104	322.1	3739	229.96	2580.89	2.06016	0.291053	7.0783	1.45935e-12	3.28791e-11	Ups	LOC_Os01g22490	K02977	biological_process:translation(GO:0006412);cellular_component:ribosome(GO:0005840);molecular_function:structural constituent of ribosome(GO:0003735)
LOC_Os02g09590	1397	1943	134.06	2500	162.46	1893	128.99	4271	284.47	5851	379.79	3326.47	1.41438	0.199934	7.07422	1.50292e-12	3.38297e-11	Ups	LOC_Os02g09590	_	biological_process:translation(GO:0006412);cellular_component:ribosome(GO:0005840);molecular_function:structural constituent of ribosome(GO:0003735)
LOC_Os03g22460	1958	485	19.89	715	27.61	446	18.06	2541	100.57	1787	68.93	1246	2.14138	0.302846	7.07087	1.53968e-12	3.46251e-11	Ups	LOC_Os03g22460	_	biological_process:translation(GO:0006412);cellular_component:ribosome(GO:0005840);cellular_component:intracellular(GO:0005622);molecular_function:structural constituent of ribosome(GO:0003735)
LOC_Os07g19540	1974	117	9.12	81	5.94	104	8	328	24.67	350	25.65	201.711	1.89067	0.267426	7.06987	1.55074e-12	3.48416e-11	Ups	LOC_Os07g19540	_	_
LOC_Os04g24600	2998	810	25.41	1491	44.05	1241	38.45	101	3.06	250	7.38	735.121	-2.52985	0.357896	-7.06865	1.56445e-12	3.51175e-11	Down	LOC_Os04g24600	K01373	molecular_function:cysteine-type peptidase activity(GO:0008234);biological_process:proteolysis(GO:0006508)
LOC_Os04g57770	1753	496	16.55	618	19.43	465	15.33	88	2.84	163	5.12	349.352	-1.88465	0.266625	-7.06852	1.56595e-12	3.51187e-11	Down	LOC_Os04g57770	_	_
LOC_Os09g32080	2009	1497	32.57	2639	54.08	2735	58.77	83	1.74	325	6.65	1369.56	-3.20522	0.453475	-7.06814	1.5703e-12	3.51839e-11	Down	LOC_Os09g32080	_	biological_process:cell wall macromolecule catabolic process(GO:0016998);biological_process:chitin catabolic process(GO:0006032);molecular_function:chitinase activity(GO:0004568)
LOC_Os02g37870	3036	68	2.88	79	3.15	46	1.93	467	19.11	280	11.17	199.064	2.6585	0.376168	7.06731	1.5797e-12	3.5362e-11	Ups	LOC_Os02g37870	K14820	_
LOC_Os04g32560	6632	7902	87.17	7493	77.85	6949	75.7	21024	223.88	17867	185.42	12579.9	1.55453	0.21998	7.06666	1.58708e-12	3.54947e-11	Ups	LOC_Os04g32560	K03696	molecular_function:protein binding(GO:0005515);molecular_function:ATPase activity(GO:0016887);molecular_function:ATP binding(GO:0005524);biological_process:protein metabolic process(GO:0019538)
LOC_Os03g57280	5261	191	4.83	194	4.62	159	3.97	629	15.35	500	11.89	345.97	1.803	0.255217	7.06456	1.6113e-12	3.60034e-11	Ups	LOC_Os03g57280	K00555	biological_process:tRNA processing(GO:0008033);molecular_function:tRNA (guanine-N2-)-methyltransferase activity(GO:0004809);molecular_function:RNA binding(GO:0003723)
LOC_Os02g56480	2222	141	3.71	204	5.06	182	4.73	23	0.58	38	0.94	111.686	-2.30347	0.326093	-7.06386	1.61944e-12	3.61523e-11	Down	LOC_Os02g56480	_	molecular_function:protein binding(GO:0005515)
LOC_Os02g06754	1053	10	0.71	23	1.54	16	1.12	182	12.49	113	7.56	73.3157	3.22662	0.457002	7.06041	1.66007e-12	3.70253e-11	Ups	LOC_Os02g06754	_	_
LOC_Os01g01060	1516	282	17.93	408	24.44	255	16.02	1652	101.42	1055	63.12	765.639	2.26116	0.320309	7.05931	1.67327e-12	3.72858e-11	Ups	LOC_Os01g01060	K02989	biological_process:translation(GO:0006412)
LOC_Os01g49310	5209	261	3.51	199	2.52	252	3.35	1047	13.6	734	9.29	520.518	2.06143	0.292028	7.05901	1.67696e-12	3.73232e-11	Ups	LOC_Os01g49310	_	_
LOC_Os01g48720	8280	63	1.92	39	1.12	22	0.66	360	10.61	296	8.5	164.815	3.03403	0.429815	7.05892	1.67802e-12	3.73232e-11	Ups	LOC_Os01g48720	K03023	biological_process:transcription, DNA-templated(GO:0006351);molecular_function:DNA-directed RNA polymerase activity(GO:0003899);molecular_function:DNA binding(GO:0003677)
LOC_Os06g06440	8146	326	3.96	292	3.34	419	5.03	836	9.81	1039	11.88	592.885	1.58714	0.224848	7.05872	1.68049e-12	3.73443e-11	Ups	LOC_Os06g06440	_	biological_process:transmembrane transport(GO:0055085);molecular_function:ATPase activity, coupled to transmembrane movement of substances(GO:0042626);cellular_component:integral component of membrane(GO:0016021);biological_process:transport(GO:0006810);molecular_function:ATP binding(GO:0005524);molecular_function:ATPase activity(GO:0016887)
LOC_Os08g05480	2646	118	6.09	135	6.57	108	5.51	18	0.9	16	0.78	75.286	-2.56445	0.363364	-7.05751	1.69507e-12	3.76339e-11	Down	LOC_Os08g05480	_	_
LOC_Os01g66600	3675	338	10.03	516	14.43	347	10.17	1007	28.86	1161	32.42	685.687	1.59779	0.22645	7.05582	1.71588e-12	3.80613e-11	Ups	LOC_Os01g66600	_	_
LOC_Os07g10660	2031	87	4.16	78	3.51	43	2.03	529	24.43	341	15.35	228.356	2.75106	0.389984	7.05429	1.7348e-12	3.84461e-11	Ups	LOC_Os07g10660	K02981	biological_process:translation(GO:0006412);cellular_component:ribosome(GO:0005840);molecular_function:structural constituent of ribosome(GO:0003735);molecular_function:RNA binding(GO:0003723)
LOC_Os11g40770	675	77	6.67	84	6.86	74	6.33	0	0	0	0	44.2875	-6.03433	0.85589	-7.05036	1.78453e-12	3.95123e-11	Down	LOC_Os11g40770	_	_
LOC_Os02g09470	3165	254	13.02	286	13.81	332	16.81	71	3.51	84	4.05	197.095	-1.71218	0.242929	-7.04807	1.81413e-12	4.01313e-11	Down	LOC_Os02g09470	_	_
LOC_Os04g38620	3702	36	1.69	37	1.64	13	0.6	483	21.93	216	9.56	170.053	3.5973	0.510697	7.04391	1.86925e-12	4.13131e-11	Ups	LOC_Os04g38620	K11290	biological_process:nucleosome assembly(GO:0006334);cellular_component:nucleus(GO:0005634)
LOC_Os08g21541	5168	325	4	375	4.35	350	4.26	615	7.31	824	9.55	501.527	1.19768	0.170041	7.04348	1.87503e-12	4.14034e-11	Ups	LOC_Os08g21541	_	_
LOC_Os11g33330	8356	2034	55.33	1893	48.5	1711	45.96	617	16.2	566	14.48	1318.66	-1.47222	0.209031	-7.04307	1.88047e-12	4.1486e-11	Down	LOC_Os11g33330	K01262	molecular_function:hydrolase activity(GO:0016787)
LOC_Os09g38980	4118	42	0.67	32	0.48	40	0.63	171	2.63	159	2.39	92.2755	2.24497	0.318847	7.0409	1.91007e-12	4.2101e-11	Ups	LOC_Os09g38980	_	molecular_function:ATP binding(GO:0005524)
LOC_Os06g25294	5928	104	6.79	225	13.84	270	17.41	7	0.44	19	1.17	117.288	-3.55456	0.504864	-7.04063	1.91373e-12	4.21436e-11	Down	LOC_Os06g25294	_	_
LOC_Os12g12664	5192	75	0.98	88	1.08	72	0.93	0	0	0	0	44.2415	-6.02942	0.856421	-7.04025	1.91889e-12	4.2219e-11	Down	LOC_Os12g12664	_	molecular_function:oxidoreductase activity(GO:0016491);biological_process:metabolic process(GO:0008152)
LOC_Os08g16880	6076	22	1.08	34	1.58	41	1.99	152	7.22	162	7.5	85.0908	2.3965	0.340492	7.03835	1.94525e-12	4.27605e-11	Ups	LOC_Os08g16880	K12592	_
LOC_Os06g42560	4256	1059	22.46	2108	42.1	1503	31.48	212	4.34	369	7.36	994.101	-2.20907	0.313916	-7.03714	1.96223e-12	4.3095e-11	Down	LOC_Os06g42560	_	molecular_function:pyridoxal phosphate binding(GO:0030170);molecular_function:tryptophan synthase activity(GO:0004834);biological_process:tryptophan biosynthetic process(GO:0000162)
LOC_Os01g18110	2021	57	3.14	92	4.77	91	4.95	0	0	3	0.16	45.5727	-4.80735	0.683212	-7.0364	1.97275e-12	4.32869e-11	Down	LOC_Os01g18110	K09753	molecular_function:coenzyme binding(GO:0050662);molecular_function:catalytic activity(GO:0003824)
LOC_Os04g42520	5075	154	2.8	179	3.06	133	2.38	359	6.29	538	9.19	276.315	1.66836	0.237298	7.03062	2.05615e-12	4.50764e-11	Ups	LOC_Os04g42520	K00759	biological_process:nucleoside metabolic process(GO:0009116)
LOC_Os11g09864	2643	841	12.19	832	11.36	792	11.34	1681	23.53	1684	22.97	1183.88	1.20448	0.171378	7.02821	2.09196e-12	4.58204e-11	Ups	LOC_Os11g09864	_	_
LOC_Os09g39180	2553	2842	120.41	2846	113.56	2352	98.41	6255	255.82	6265	249.71	4191.35	1.39027	0.197855	7.02674	2.11421e-12	4.6266e-11	Ups	LOC_Os09g39180	_	molecular_function:nucleic acid binding(GO:0003676)
LOC_Os01g11946	6444	1555	24.99	1288	19.5	1548	24.57	3974	61.66	3693	55.85	2472.88	1.55174	0.220857	7.02596	2.12594e-12	4.64812e-11	Ups	LOC_Os01g11946	_	molecular_function:ATPase activity(GO:0016887);molecular_function:ATP binding(GO:0005524);cellular_component:integral component of membrane(GO:0016021);biological_process:transport(GO:0006810);molecular_function:transporter activity(GO:0005215)
LOC_Os11g04660	1746	97	4.88	234	11.08	214	10.62	7	0.34	18	0.85	106.824	-3.48362	0.4959	-7.02484	2.1431e-12	4.68143e-11	Down	LOC_Os11g04660	_	molecular_function:strictosidine synthase activity(GO:0016844);biological_process:biosynthetic process(GO:0009058)
LOC_Os10g32820	1230	714	84.39	868	96.63	601	70.16	2848	324.96	2096	233.08	1479.5	1.93109	0.27493	7.02393	2.15715e-12	4.70791e-11	Ups	LOC_Os10g32820	K02889	biological_process:translation(GO:0006412);cellular_component:ribosome(GO:0005840);cellular_component:intracellular(GO:0005622);molecular_function:structural constituent of ribosome(GO:0003735)
LOC_Os01g32790	3221	133	4.86	137	4.72	117	4.22	529	18.66	382	13.13	270.067	1.9809	0.282141	7.02095	2.20365e-12	4.80509e-11	Ups	LOC_Os01g32790	_	_
LOC_Os05g48320	2118	304	14.07	265	11.55	160	7.31	1781	79.58	1031	44.9	751.27	2.64948	0.377383	7.02067	2.20812e-12	4.81054e-11	Ups	LOC_Os05g48320	_	biological_process:translation(GO:0006412);cellular_component:ribosome(GO:0005840);cellular_component:intracellular(GO:0005622);molecular_function:structural constituent of ribosome(GO:0003735)
LOC_Os01g21990	6774	214	5.98	99	2.6	140	3.86	869	23.43	752	19.76	434.628	2.52146	0.359161	7.0204	2.21235e-12	4.81546e-11	Ups	LOC_Os01g21990	_	molecular_function:RNA binding(GO:0003723)
LOC_Os03g18840	5614	47	1.21	24	0.58	43	1.09	396	9.85	216	5.24	155.45	3.07096	0.437496	7.0194	2.22815e-12	4.84553e-11	Ups	LOC_Os03g18840	K14546	molecular_function:protein binding(GO:0005515)
LOC_Os11g35930	1793	121	4.96	786	30.35	723	29.28	0	0	0	0	301.892	-6.47536	0.923173	-7.01424	2.312e-12	5.02341e-11	Down	LOC_Os11g35930	_	molecular_function:transferase activity, transferring acyl groups other than amino-acyl groups(GO:0016747);biological_process:lipid biosynthetic process(GO:0008610);biological_process:fatty acid biosynthetic process(GO:0006633);molecular_function:3-oxoacyl-[acyl-carrier-protein] synthase activity(GO:0004315)
LOC_Os06g35940	2608	123	7.66	98	5.75	71	4.36	4	0.24	7	0.41	57.6306	-3.7127	0.529558	-7.01093	2.36734e-12	5.13907e-11	Down	LOC_Os06g35940	K16223	_
LOC_Os02g54470	2139	584	37.34	715	43.06	483	30.5	2463	152.03	1758	105.76	1248.79	1.99401	0.284498	7.00889	2.40222e-12	5.20467e-11	Ups	LOC_Os02g54470	K02917	biological_process:translation(GO:0006412);cellular_component:ribosome(GO:0005840);cellular_component:intracellular(GO:0005622);molecular_function:structural constituent of ribosome(GO:0003735)
LOC_Os03g22320	5044	156	2.79	74	1.25	86	1.52	559	9.66	588	9.91	304.813	2.52989	0.360959	7.0088	2.4037e-12	5.20467e-11	Ups	LOC_Os03g22320	K14567	cellular_component:small-subunit processome(GO:0032040);biological_process:rRNA processing(GO:0006364)
LOC_Os12g37610	2374	488	25.96	462	23.14	343	18.02	1038	53.3	1627	81.42	803.551	1.75576	0.250508	7.00879	2.40396e-12	5.20467e-11	Ups	LOC_Os12g37610	_	molecular_function:rRNA binding(GO:0019843);biological_process:translation(GO:0006412);cellular_component:ribosome(GO:0005840);molecular_function:structural constituent of ribosome(GO:0003735)
LOC_Os05g25770	2222	763	29.22	934	33.68	932	35.24	230	8.5	147	5.3	576.488	-1.97659	0.28211	-7.00645	2.44436e-12	5.28744e-11	Down	LOC_Os05g25770	_	molecular_function:sequence-specific DNA binding(GO:0043565);biological_process:regulation of transcription, DNA-templated(GO:0006355);molecular_function:sequence-specific DNA binding transcription factor activity(GO:0003700)
LOC_Os03g42770	6589	31	0.84	24	0.61	36	0.96	229	5.98	149	3.79	99.3085	2.73961	0.391086	7.00515	2.46718e-12	5.33208e-11	Ups	LOC_Os03g42770	K14793	molecular_function:protein binding(GO:0005515)
LOC_Os10g35040	2497	202	6.13	131	3.74	126	3.77	3	0.09	16	0.46	91.0537	-3.63415	0.518852	-7.00421	2.48382e-12	5.36329e-11	Down	LOC_Os10g35040	_	biological_process:protein phosphorylation(GO:0006468);molecular_function:ATP binding(GO:0005524);molecular_function:protein kinase activity(GO:0004672)
LOC_Os04g45710	4995	34	2.62	29	2.11	41	3.12	129	9.6	177	12.84	84.2018	2.2499	0.321388	7.00057	2.54923e-12	5.49967e-11	Ups	LOC_Os04g45710	_	molecular_function:oxidoreductase activity(GO:0016491);biological_process:metabolic process(GO:0008152);molecular_function:protein binding(GO:0005515);molecular_function:intramolecular lyase activity(GO:0016872)
LOC_Os06g28194	21547	389	5.35	632	8.19	611	8.3	1476	19.6	1613	20.88	963.319	1.66735	0.238187	7.00017	2.55649e-12	5.51045e-11	Ups	LOC_Os06g28194	_	molecular_function:intramolecular transferase activity, phosphotransferases(GO:0016868);biological_process:carbohydrate metabolic process(GO:0005975)
LOC_Os03g39407	3818	205	4.22	248	4.8	205	4.16	441	8.75	523	10.12	328.334	1.29868	0.185583	6.99784	2.59931e-12	5.59782e-11	Ups	LOC_Os03g39407	_	_
LOC_Os07g35870	3122	1253	23.79	1479	26.44	1317	24.69	445	8.16	612	10.93	985.094	-1.18006	0.168665	-6.99644	2.62553e-12	5.64928e-11	Down	LOC_Os07g35870	_	molecular_function:protein dimerization activity(GO:0046983)
LOC_Os12g14070	5793	2734	61.62	2763	58.65	2728	60.72	11762	255.9	7619	161.55	5761.28	1.98846	0.284276	6.99483	2.65588e-12	5.70956e-11	Ups	LOC_Os12g14070	K03283	molecular_function:oxidoreductase activity(GO:0016491);biological_process:metabolic process(GO:0008152)
LOC_Os04g38750	1745	1741	113.06	1732	105.93	1202	77.09	4506	282.46	4640	283.47	2833.85	1.70671	0.244103	6.99175	2.71487e-12	5.83124e-11	Ups	LOC_Os04g38750	K19032	biological_process:translation(GO:0006412);cellular_component:ribosome(GO:0005840);molecular_function:structural constituent of ribosome(GO:0003735)
LOC_Os06g20200	1737	511	17.21	181	5.74	147	4.89	9	0.29	15	0.48	166.184	-4.04542	0.578695	-6.9906	2.7372e-12	5.87402e-11	Down	LOC_Os06g20200	_	molecular_function:oxidoreductase activity(GO:0016491);biological_process:metabolic process(GO:0008152);molecular_function:protein binding(GO:0005515);molecular_function:intramolecular lyase activity(GO:0016872)
LOC_Os10g41060	3210	386	8.49	229	4.74	301	6.54	24	0.51	55	1.14	190.457	-2.72051	0.389251	-6.98909	2.76668e-12	5.93208e-11	Down	LOC_Os10g41060	_	_
LOC_Os08g02680	2717	154	2.94	190	3.41	138	2.6	449	8.26	431	7.73	278.944	1.61818	0.231576	6.98769	2.79454e-12	5.98655e-11	Ups	LOC_Os08g02680	_	_
LOC_Os03g21530	10561	255	3.21	202	2.4	143	1.78	935	11.37	747	8.85	476.151	2.20728	0.315888	6.98754	2.79753e-12	5.9877e-11	Ups	LOC_Os03g21530	_	biological_process:ribosome biogenesis(GO:0042254);cellular_component:nucleus(GO:0005634)
LOC_Os11g47039	759	138	10.64	81	5.88	57	4.34	0	0	0	0	52.5848	-6.06343	0.86778	-6.98729	2.80239e-12	5.99285e-11	Down	LOC_Os11g47039	_	_
LOC_Os09g32200	3840	151	5.54	220	7.61	235	8.52	890	31.54	631	21.79	442.982	2.07565	0.297138	6.98548	2.83883e-12	6.06033e-11	Ups	LOC_Os09g32200	K14684	_
LOC_Os03g17470	2379	3637	288.34	4028	300.77	3453	270.36	8283	633.91	7867	586.77	5551.38	1.29743	0.185733	6.98548	2.83892e-12	6.06033e-11	Ups	LOC_Os03g17470	K00799	molecular_function:protein binding(GO:0005515)
LOC_Os06g01990	1030	252	14.31	126	6.74	141	7.91	13	0.71	16	0.86	105.133	-3.24856	0.465055	-6.98533	2.84189e-12	6.06136e-11	Down	LOC_Os06g01990	_	_
LOC_Os11g40200	3070	77	3.35	50	2.05	59	2.53	242	10.16	250	10.23	140.269	2.11436	0.302723	6.98447	2.85942e-12	6.09344e-11	Ups	LOC_Os11g40200	_	_
LOC_Os10g27300	4157	108	2.27	113	2.23	115	2.38	370	7.5	308	6.08	209.213	1.76151	0.252227	6.98384	2.87217e-12	6.11527e-11	Ups	LOC_Os10g27300	_	_
LOC_Os03g04750	2005	563	34.89	550	32.11	411	25.16	1973	118.05	1473	85.89	1032.27	1.92311	0.275485	6.9808	2.93499e-12	6.24357e-11	Ups	LOC_Os03g04750	K02889	biological_process:translation(GO:0006412);cellular_component:ribosome(GO:0005840);cellular_component:intracellular(GO:0005622);molecular_function:structural constituent of ribosome(GO:0003735)
LOC_Os08g05490	4321	140	5.29	93	3.31	97	3.62	466	16.99	401	14.25	248.945	2.11357	0.302925	6.9772	3.01117e-12	6.40006e-11	Ups	LOC_Os08g05490	K01866	biological_process:tRNA aminoacylation for protein translation(GO:0006418);molecular_function:ATP binding(GO:0005524);molecular_function:aminoacyl-tRNA ligase activity(GO:0004812);molecular_function:nucleotide binding(GO:0000166)
LOC_Os01g05060	2297	249	12.37	631	29.52	406	19.91	1765	84.62	2385	111.44	1115.48	2.3904	0.34265	6.97622	3.03228e-12	6.4393e-11	Ups	LOC_Os01g05060	K15414	cellular_component:mitochondrial matrix(GO:0005759)
LOC_Os01g58910	2287	255	8.78	218	7.07	204	6.94	10	0.33	38	1.23	137.842	-2.97574	0.426728	-6.97339	3.09388e-12	6.55513e-11	Down	LOC_Os01g58910	_	cellular_component:integral component of membrane(GO:0016021);cellular_component:membrane(GO:0016020);molecular_function:transmembrane transporter activity(GO:0022857)
LOC_Os05g03000	5418	416	10.71	418	10.14	506	12.87	1556	38.68	1166	28.25	840.716	1.77681	0.2548	6.97337	3.09436e-12	6.55513e-11	Ups	LOC_Os05g03000	_	cellular_component:integral component of membrane(GO:0016021)
LOC_Os01g59500	3357	127	4.53	127	4.27	101	3.56	398	13.71	344	11.55	226.401	1.8072	0.259158	6.97335	3.09488e-12	6.55513e-11	Ups	LOC_Os01g59500	K14769	cellular_component:small-subunit processome(GO:0032040);biological_process:rRNA processing(GO:0006364)
LOC_Os04g26590	1057	41	9.41	121	26.15	143	32.4	0	0	0	0	56.8397	-6.08219	0.872253	-6.97296	3.10342e-12	6.56751e-11	Down	LOC_Os04g26590	_	molecular_function:oxidoreductase activity(GO:0016491);biological_process:metabolic process(GO:0008152);molecular_function:protein binding(GO:0005515);molecular_function:intramolecular lyase activity(GO:0016872)
LOC_Os04g28180	2686	1388	77.05	1340	70.06	886	48.57	5082	272.33	4025	210.2	2645.74	2.06745	0.296571	6.97118	3.1429e-12	6.64529e-11	Ups	LOC_Os04g28180	K02995	biological_process:translation(GO:0006412);cellular_component:ribosome(GO:0005840);cellular_component:intracellular(GO:0005622);molecular_function:structural constituent of ribosome(GO:0003735)
LOC_Os08g41990	2684	3090	103.78	3002	94.96	2104	69.79	7588	246.02	8315	262.74	4932.4	1.69124	0.24262	6.97072	3.15318e-12	6.66127e-11	Ups	LOC_Os08g41990	K01845	molecular_function:pyridoxal phosphate binding(GO:0030170);molecular_function:transaminase activity(GO:0008483)
LOC_Os03g63060	2032	360	10.9	561	15.99	532	15.9	33	0.96	98	2.79	299.328	-2.6574	0.381408	-6.96733	3.23016e-12	6.81798e-11	Down	LOC_Os03g63060	_	_
LOC_Os09g25290	4238	68	2.2	159	4.85	157	5.02	7	0.22	8	0.24	74.8592	-3.64668	0.523546	-6.96534	3.27605e-12	6.90598e-11	Down	LOC_Os09g25290	K01246	molecular_function:DNA-3-methyladenine glycosylase activity(GO:0008725);biological_process:base-excision repair(GO:0006284)
LOC_Os01g03660	4518	135	3.46	111	2.68	65	1.65	403	9.98	646	15.59	278.875	2.41943	0.347356	6.96528	3.27751e-12	6.90598e-11	Ups	LOC_Os01g03660	_	_
LOC_Os07g36180	2980	592	16.07	601	15.37	650	17.43	1517	39.76	1342	34.28	961.222	1.39207	0.199953	6.96197	3.35539e-12	7.06397e-11	Ups	LOC_Os07g36180	_	_
LOC_Os06g45980	7666	97	2.06	75	1.5	60	1.26	263	5.38	321	6.4	167.732	2.04005	0.293049	6.96146	3.36757e-12	7.08351e-11	Ups	LOC_Os06g45980	K17680	molecular_function:5'-3' DNA helicase activity(GO:0043139);molecular_function:single-stranded DNA binding(GO:0003697)
LOC_Os03g13000	3332	350	10.5	373	10.54	274	8.12	769	22.27	844	23.82	531.256	1.43972	0.206877	6.9593	3.41973e-12	7.18703e-11	Ups	LOC_Os03g13000	K03978	molecular_function:GTP binding(GO:0005525)
LOC_Os12g39080	1491	332	13.03	479	17.7	340	13.18	81	3.07	113	4.17	256.925	-1.78759	0.256987	-6.95594	3.50209e-12	7.35378e-11	Down	LOC_Os12g39080	_	biological_process:transmembrane transport(GO:0055085);cellular_component:membrane(GO:0016020);biological_process:transport(GO:0006810);molecular_function:amino acid transmembrane transporter activity(GO:0015171);biological_process:amino acid transmembrane transport(GO:0003333)
LOC_Os03g37260	3042	56	1.08	74	1.34	89	1.69	241	4.47	257	4.65	147.25	1.9167	0.275857	6.94817	3.70063e-12	7.76401e-11	Ups	LOC_Os03g37260	_	_
LOC_Os07g08660	2095	423	29.53	638	41.95	377	26	2217	149.42	1580	103.78	1091.48	2.14525	0.308795	6.94717	3.72699e-12	7.81259e-11	Ups	LOC_Os07g08660	K02958	biological_process:translation(GO:0006412);cellular_component:ribosome(GO:0005840);molecular_function:structural constituent of ribosome(GO:0003735)
LOC_Os07g22024	12187	196	4.37	148	3.11	183	4.03	526	11.31	500	10.48	319.396	1.7	0.244809	6.94417	3.80704e-12	7.97353e-11	Ups	LOC_Os07g22024	_	molecular_function:zinc ion binding(GO:0008270)
LOC_Os01g37820	4150	276	9.25	256	8.08	265	8.77	534	17.27	837	26.39	438.249	1.50504	0.216775	6.94285	3.84262e-12	8.04116e-11	Ups	LOC_Os01g37820	_	_
LOC_Os04g55620	3610	96	2.11	225	4.66	185	4.02	1	0.02	13	0.27	97.1863	-4.07012	0.586404	-6.94082	3.89832e-12	8.15074e-11	Down	LOC_Os04g55620	_	biological_process:protein phosphorylation(GO:0006468);molecular_function:ATP binding(GO:0005524);molecular_function:protein kinase activity(GO:0004672)
LOC_Os04g08824	2220	52	1.91	86	2.97	102	3.7	0	0	1	0.03	45.1725	-5.4715	0.788714	-6.93725	3.99806e-12	8.3521e-11	Down	LOC_Os04g08824	_	biological_process:oxidation-reduction process(GO:0055114);molecular_function:heme binding(GO:0020037);molecular_function:oxidoreductase activity, acting on paired donors, with incorporation or reduction of molecular oxygen(GO:0016705);molecular_function:iron ion binding(GO:0005506)
LOC_Os07g04160	3155	286	7.03	143	3.31	133	3.23	1381	32.77	997	23.06	621.682	2.74667	0.395973	6.93651	4.01912e-12	8.38892e-11	Ups	LOC_Os07g04160	_	biological_process:protein folding(GO:0006457)
LOC_Os12g01430	2510	120	3.79	108	3.21	90	2.81	460	14.02	341	10.13	233.216	2.06838	0.298261	6.93479	4.06813e-12	8.47765e-11	Ups	LOC_Os12g01430	K14815	biological_process:ribosome biogenesis(GO:0042254);cellular_component:intracellular(GO:0005622)
LOC_Os05g43174	623	94	8.83	69	6.1	68	6.31	0	0	0	0	43.7992	-5.97695	0.861881	-6.93478	4.06858e-12	8.47765e-11	Down	LOC_Os05g43174	_	_
LOC_Os08g15590	5448	131	5.01	48	1.73	70	2.64	543	20.04	610	21.95	292.81	2.83791	0.409327	6.93312	4.11659e-12	8.57038e-11	Ups	LOC_Os08g15590	_	_
LOC_Os01g68680	9791	540	8.99	323	5.07	438	7.2	3068	49.31	1706	26.72	1289.93	2.57867	0.372247	6.92731	4.28906e-12	8.92184e-11	Ups	LOC_Os01g68680	K09667	_
LOC_Os03g12020	2153	881	51.49	732	40.3	612	35.33	1942	109.58	2143	117.84	1290.31	1.61078	0.232622	6.92444	4.377e-12	9.097e-11	Ups	LOC_Os03g12020	K02876	cellular_component:large ribosomal subunit(GO:0015934);biological_process:translation(GO:0006412);molecular_function:structural constituent of ribosome(GO:0003735)
LOC_Os10g41490	2968	584	13.77	982	21.81	707	16.47	163	3.71	224	4.97	507.32	-1.77071	0.255822	-6.92162	4.46492e-12	9.27184e-11	Down	LOC_Os10g41490	K14498	biological_process:protein phosphorylation(GO:0006468);molecular_function:ATP binding(GO:0005524);molecular_function:protein kinase activity(GO:0004672)
LOC_Os02g16670	8167	55	1.53	70	1.83	53	1.46	169	4.54	240	6.28	119.629	1.91621	0.276875	6.92084	4.48987e-12	9.31572e-11	Ups	LOC_Os02g16670	_	molecular_function:ligase activity, forming carbon-nitrogen bonds(GO:0016879);biological_process:tRNA processing(GO:0008033);cellular_component:cytoplasm(GO:0005737);molecular_function:ATP binding(GO:0005524);molecular_function:nucleotide binding(GO:0000166)
LOC_Os08g04120	5051	46	1.5	45	1.38	20	0.64	260	8.19	217	6.66	123.584	2.77115	0.400477	6.91963	4.52836e-12	9.3876e-11	Ups	LOC_Os08g04120	_	_
LOC_Os01g49900	2897	232	10.67	238	10.31	328	14.9	1025	45.51	778	33.67	539.71	1.92256	0.277882	6.9186	4.56115e-12	9.44003e-11	Ups	LOC_Os01g49900	K01056	molecular_function:aminoacyl-tRNA hydrolase activity(GO:0004045)
LOC_Os09g19734	9758	743	6.08	1144	8.81	1093	8.83	2811	22.2	2694	20.73	1736.65	1.63954	0.236976	6.9186	4.56139e-12	9.44003e-11	Ups	LOC_Os09g19734	K02552	biological_process:transmembrane transport(GO:0055085);cellular_component:mitochondrial outer membrane(GO:0005741);biological_process:biosynthetic process(GO:0009058);molecular_function:isochorismate synthase activity(GO:0008909)
LOC_Os07g48090	2143	830	22.66	1262	32.45	1286	34.67	303	7.99	333	8.55	768.953	-1.62259	0.234532	-6.91843	4.56682e-12	9.44325e-11	Down	LOC_Os07g48090	_	biological_process:signal transduction(GO:0007165);biological_process:protein phosphorylation(GO:0006468);molecular_function:protein kinase activity(GO:0004672)
LOC_Os05g19380	3084	339	6.43	380	6.79	466	8.73	1928	35.31	1188	21.2	901.21	2.14119	0.309546	6.91719	4.60685e-12	9.51796e-11	Ups	LOC_Os05g19380	K17710	_
LOC_Os01g65440	2862	74	4	108	5.5	82	4.38	5	0.26	9	0.46	52.4646	-3.29392	0.476212	-6.91691	4.61599e-12	9.52877e-11	Down	LOC_Os01g65440	_	biological_process:response to stress(GO:0006950)
LOC_Os05g48330	3576	212	6.25	248	6.88	175	5.09	3	0.09	25	0.69	125.174	-3.55856	0.514651	-6.91452	4.69462e-12	9.6829e-11	Down	LOC_Os05g48330	_	biological_process:proteolysis(GO:0006508);molecular_function:aspartic-type endopeptidase activity(GO:0004190)
LOC_Os06g47910	2313	57	2.05	48	1.63	89	3.16	503	17.46	297	10.05	210.999	2.73462	0.395585	6.91284	4.75057e-12	9.78455e-11	Ups	LOC_Os06g47910	_	molecular_function:hydrolase activity, acting on ester bonds(GO:0016788)
LOC_Os09g31140	4462	90	4.21	109	4.81	79	3.65	4	0.18	11	0.48	55.4012	-3.28255	0.474852	-6.9128	4.75192e-12	9.78455e-11	Down	LOC_Os09g31140	_	_
LOC_Os10g39450	1388	609	25.67	389	15.44	423	17.61	75	3.05	112	4.44	309.279	-2.14434	0.310405	-6.90821	4.90809e-12	1.00976e-10	Down	LOC_Os10g39450	_	molecular_function:zinc ion binding(GO:0008270);molecular_function:protein binding(GO:0005515)
LOC_Os05g11550	7560	327	8.5	239	5.85	269	6.91	1049	26.32	817	19.98	560.754	1.89916	0.274929	6.90781	4.92192e-12	1.01054e-10	Ups	LOC_Os05g11550	K04460	molecular_function:protein binding(GO:0005515);molecular_function:hydrolase activity(GO:0016787)
LOC_Os03g01830	3373	924	22.54	1009	23.18	638	15.37	2280	53.68	3888	89.21	1774.94	1.96185	0.284005	6.90779	4.92255e-12	1.01054e-10	Ups	LOC_Os03g01830	K13179	molecular_function:ATP binding(GO:0005524);molecular_function:nucleic acid binding(GO:0003676)
LOC_Os11g11210	3491	490	26.84	510	26.31	491	26.56	1401	74.09	1131	58.29	826.537	1.52376	0.220587	6.90774	4.92431e-12	1.01054e-10	Ups	LOC_Os11g11210	_	biological_process:proteolysis(GO:0006508);molecular_function:ATP-dependent peptidase activity(GO:0004176);biological_process:protein catabolic process(GO:0030163);molecular_function:ATP binding(GO:0005524);molecular_function:serine-type endopeptidase activity(GO:0004252)
LOC_Os04g57400	3282	523	16.41	702	20.74	670	20.76	6404	193.94	2411	71.16	2306.34	2.91586	0.42216	6.907	4.95026e-12	1.01501e-10	Ups	LOC_Os04g57400	K00899	_
LOC_Os01g32770	1512	365	14.12	395	14.4	468	17.89	91	3.4	52	1.89	262.572	-2.25748	0.326877	-6.90622	4.97739e-12	1.01972e-10	Down	LOC_Os01g32770	_	_
LOC_Os05g51830	2965	408	16.49	323	12.29	217	8.66	2364	92.21	1307	49.68	981.65	2.65193	0.384157	6.90325	5.08275e-12	1.04043e-10	Ups	LOC_Os05g51830	_	_
LOC_Os08g44450	2544	653	21.98	585	18.55	484	16.09	2411	78.35	1679	53.18	1211.53	1.99156	0.288516	6.90277	5.09982e-12	1.04305e-10	Ups	LOC_Os08g44450	_	_
LOC_Os02g50420	279	0	0	0	0	0	0	52	10.53	46	9.08	21.0334	6.07856	0.881077	6.899	5.2368e-12	1.07017e-10	Ups	LOC_Os02g50420	_	_
LOC_Os03g08050	1953	1382	60.16	1744	71.51	1179	50.69	6197	260.42	4295	175.9	3082.8	2.03403	0.294845	6.89865	5.24998e-12	1.07196e-10	Ups	LOC_Os03g08050	K03231	molecular_function:GTP binding(GO:0005525)
LOC_Os11g42500	1143	2093	107.14	11663	562.29	12708	642.43	15	0.74	64	3.08	4926.1	-5.86397	0.850197	-6.89719	5.30416e-12	1.08212e-10	Down	LOC_Os11g42500	_	molecular_function:oxidoreductase activity(GO:0016491);biological_process:metabolic process(GO:0008152)
LOC_Os01g69830	3986	305	9	604	16.78	435	12.68	55	1.57	98	2.72	283.119	-2.32469	0.337246	-6.89317	5.45621e-12	1.11221e-10	Down	LOC_Os01g69830	_	cellular_component:nucleus(GO:0005634);molecular_function:DNA binding(GO:0003677)
LOC_Os07g27810	4284	980	46.96	2600	117.34	2808	132.89	62	2.87	235	10.59	1251.68	-3.4869	0.505966	-6.89158	5.51768e-12	1.1238e-10	Down	LOC_Os07g27810	_	_
LOC_Os09g09480	3840	1333	21.83	1117	17.23	1314	21.26	416	6.58	448	6.9	895.849	-1.35549	0.196734	-6.88996	5.58062e-12	1.13567e-10	Down	LOC_Os09g09480	K12194	biological_process:vacuolar transport(GO:0007034)
LOC_Os05g37330	2269	893	63.79	1687	113.51	1231	86.85	5823	401.57	4375	294.04	2915.32	2.16407	0.314141	6.88884	5.62477e-12	1.1437e-10	Ups	LOC_Os05g37330	K02943	_
LOC_Os12g41930	3297	373	4.95	288	3.6	265	3.47	1174	15.04	920	11.48	627.017	1.91527	0.278183	6.88492	5.78186e-12	1.17451e-10	Ups	LOC_Os12g41930	_	_
LOC_Os03g53670	4113	584	10.65	824	14.16	853	15.37	3004	52.91	2152	36.94	1540.19	1.94361	0.282304	6.88482	5.78589e-12	1.17451e-10	Ups	LOC_Os03g53670	_	_
LOC_Os03g32526	5974	3	0.06	2	0.04	0	0	65	1.3	50	0.98	25.7703	4.6465	0.675645	6.87713	6.10702e-12	1.23781e-10	Ups	LOC_Os03g32526	K10706	_
LOC_Os01g62350	2612	151	14.25	166	14.75	108	10.07	727	66.23	477	42.35	341.5	2.2362	0.325166	6.87711	6.10786e-12	1.23781e-10	Ups	LOC_Os01g62350	K02920	biological_process:translation(GO:0006412);cellular_component:ribosome(GO:0005840);cellular_component:intracellular(GO:0005622);molecular_function:structural constituent of ribosome(GO:0003735)
LOC_Os04g58830	2843	212	8.61	171	6.54	159	6.38	654	25.63	528	20.17	357.219	1.86479	0.271359	6.87205	6.32856e-12	1.28147e-10	Ups	LOC_Os04g58830	K14852	biological_process:ribosome biogenesis(GO:0042254);cellular_component:nucleus(GO:0005634)
LOC_Os04g12530	1963	973	93.02	809	72.84	964	91.02	294	27.13	326	29.32	651.253	-1.38025	0.200859	-6.87172	6.34327e-12	1.28338e-10	Down	LOC_Os04g12530	_	_
LOC_Os01g49030	1014	220	13.89	219	13.02	234	14.59	43	2.62	68	4.04	150.259	-1.82614	0.265787	-6.87069	6.38922e-12	1.29161e-10	Down	LOC_Os01g49030	_	_
LOC_Os03g31090	1472	558	74.03	563	70.35	439	57.52	2183	279.58	1474	183.98	1087.49	1.97731	0.287797	6.87052	6.39695e-12	1.2921e-10	Ups	LOC_Os03g31090	K02966	biological_process:translation(GO:0006412);cellular_component:ribosome(GO:0005840);molecular_function:structural constituent of ribosome(GO:0003735)
LOC_Os11g12650	3734	77	1.94	92	2.18	81	2.01	202	4.91	270	6.4	146.716	1.64711	0.239747	6.8702	6.41098e-12	1.29386e-10	Ups	LOC_Os11g12650	_	molecular_function:protein binding(GO:0005515)
LOC_Os09g39500	2219	266	13.85	288	14.12	179	9.2	1442	72.46	848	41.53	637.374	2.37209	0.345503	6.86562	6.62047e-12	1.33504e-10	Ups	LOC_Os09g39500	_	biological_process:translation(GO:0006412);cellular_component:ribosome(GO:0005840);molecular_function:structural constituent of ribosome(GO:0003735)
LOC_Os03g22180	2506	461	30.24	440	27.18	255	16.52	2753	174.32	1545	95.34	1156.89	2.60094	0.379077	6.86124	6.82675e-12	1.3755e-10	Ups	LOC_Os03g22180	K02883	biological_process:translation(GO:0006412);cellular_component:ribosome(GO:0005840);cellular_component:intracellular(GO:0005622);molecular_function:structural constituent of ribosome(GO:0003735)
LOC_Os03g63074	7163	207	1.42	221	1.43	163	1.1	472	3.13	849	5.48	387.22	1.86227	0.271448	6.86049	6.86236e-12	1.38153e-10	Ups	LOC_Os03g63074	_	molecular_function:pyridoxal phosphate binding(GO:0030170);biological_process:biosynthetic process(GO:0009058);molecular_function:catalytic activity(GO:0003824);molecular_function:hydrolase activity(GO:0016787)
LOC_Os02g03620	3881	279	11.53	254	9.88	181	7.39	29	1.16	51	1.98	151.709	-2.35658	0.343609	-6.85834	6.96676e-12	1.40139e-10	Down	LOC_Os02g03620	K04506	biological_process:multicellular organismal development(GO:0007275);biological_process:ubiquitin-dependent protein catabolic process(GO:0006511);cellular_component:nucleus(GO:0005634)
LOC_Os02g37700	1817	4091	156.85	2830	102.19	1834	69.44	128	4.74	416	15.01	1774.89	-3.15199	0.459682	-6.85689	7.03736e-12	1.41443e-10	Down	LOC_Os02g37700	_	molecular_function:O-acyltransferase activity(GO:0008374);biological_process:lipid metabolic process(GO:0006629)
LOC_Os03g38050	5571	1057	27.96	1258	31.34	1425	37.22	209	5.34	407	10.13	831.994	-1.83939	0.268321	-6.85518	7.12208e-12	1.43028e-10	Down	LOC_Os03g38050	_	cellular_component:membrane(GO:0016020);molecular_function:galactosyltransferase activity(GO:0008378);biological_process:protein glycosylation(GO:0006486)
LOC_Os03g22880	2947	290	8.51	233	6.44	150	4.35	1272	36.05	889	24.55	595.587	2.39353	0.349195	6.85444	7.15903e-12	1.43652e-10	Ups	LOC_Os03g22880	K14564	_
LOC_Os06g32910	1510	539	82.77	773	111.8	801	121.48	92	13.64	196	28.32	456.393	-2.09689	0.306112	-6.85008	7.38065e-12	1.47977e-10	Down	LOC_Os06g32910	_	_
LOC_Os09g34110	6298	1002	9.09	970	8.29	972	8.71	151	1.32	320	2.73	653.475	-1.88675	0.275491	-6.84868	7.45327e-12	1.4931e-10	Down	LOC_Os09g34110	_	molecular_function:oxidoreductase activity(GO:0016491);biological_process:metabolic process(GO:0008152);molecular_function:protein binding(GO:0005515);molecular_function:intramolecular lyase activity(GO:0016872);molecular_function:iron-sulfur cluster binding(GO:0051536);molecular_function:electron carrier activity(GO:0009055)
LOC_Os01g13150	7392	411	6.93	341	5.42	309	5.15	813	13.24	948	15.04	574.665	1.46719	0.214252	6.84796	7.49092e-12	1.49941e-10	Ups	LOC_Os01g13150	K00784	biological_process:tRNA processing(GO:0008033)
LOC_Os06g23770	3468	50	3.07	71	4.1	74	4.48	209	12.37	222	12.81	128.447	1.87766	0.274227	6.8471	7.53627e-12	1.50725e-10	Ups	LOC_Os06g23770	_	_
LOC_Os05g44600	3095	174	7.23	147	5.75	156	6.4	3	0.12	21	0.82	95.0432	-3.39515	0.495986	-6.84525	7.63423e-12	1.5256e-10	Down	LOC_Os05g44600	K01051	biological_process:cell wall modification(GO:0042545);molecular_function:pectinesterase activity(GO:0030599);cellular_component:cell wall(GO:0005618)
LOC_Os06g36160	3975	506	35.12	544	35.56	374	25.64	1905	127.63	1379	90.04	978.826	1.95225	0.285315	6.84244	7.78533e-12	1.55452e-10	Ups	LOC_Os06g36160	K02974	biological_process:translation(GO:0006412);cellular_component:ribosome(GO:0005840);cellular_component:intracellular(GO:0005622);molecular_function:structural constituent of ribosome(GO:0003735)
LOC_Os10g33540	2411	787	22.67	1303	35.35	653	18.58	93	2.59	195	5.28	573.485	-2.44266	0.357117	-6.83993	7.92329e-12	1.58077e-10	Down	LOC_Os10g33540	K17756	biological_process:oxidation-reduction process(GO:0055114);molecular_function:oxidoreductase activity, acting on CH-OH group of donors(GO:0016614)
LOC_Os06g08620	567	127	16.51	152	18.61	100	12.84	3	0.38	16	1.96	75.1786	-3.38383	0.495198	-6.8333	8.29846e-12	1.65427e-10	Down	LOC_Os06g08620	_	molecular_function:oxidoreductase activity(GO:0016491);biological_process:metabolic process(GO:0008152);molecular_function:protein binding(GO:0005515);molecular_function:intramolecular lyase activity(GO:0016872)
LOC_Os07g49114	877	405	27.02	407	25.57	401	26.42	116	7.47	160	10.04	287.058	-1.37492	0.201225	-6.83275	8.33049e-12	1.6593e-10	Down	LOC_Os07g49114	_	_
LOC_Os06g36700	4459	494	13.38	429	10.94	438	11.72	1975	51.64	1271	32.39	962.554	2.00029	0.292816	6.83121	8.42034e-12	1.67583e-10	Ups	LOC_Os06g36700	K09497	molecular_function:ATP binding(GO:0005524)
LOC_Os04g52890	5516	548	13.56	602	14.03	459	11.21	17	0.41	84	1.96	323.683	-3.13451	0.45886	-6.83108	8.4276e-12	1.6759e-10	Down	LOC_Os04g52890	_	molecular_function:protein binding(GO:0005515);molecular_function:chaperone binding(GO:0051087)
LOC_Os02g16680	3081	627	25.23	679	25.73	571	22.69	215	8.35	256	9.69	453.702	-1.23017	0.180143	-6.82883	8.5608e-12	1.70101e-10	Down	LOC_Os02g16680	_	molecular_function:sequence-specific DNA binding(GO:0043565);biological_process:regulation of transcription, DNA-templated(GO:0006355);molecular_function:sequence-specific DNA binding transcription factor activity(GO:0003700)
LOC_Os08g44760	3343	757	8.66	750	8.08	553	6.25	50	0.55	150	1.62	429.935	-2.56861	0.376459	-6.82308	8.91108e-12	1.76917e-10	Down	LOC_Os08g44760	_	_
LOC_Os05g27940	3447	581	30.03	624	30.38	429	21.9	2508	125.13	1652	80.33	1211.11	2.09132	0.306619	6.82057	9.06806e-12	1.79887e-10	Ups	LOC_Os05g27940	K02993	biological_process:translation(GO:0006412);cellular_component:ribosome(GO:0005840);cellular_component:intracellular(GO:0005622);molecular_function:structural constituent of ribosome(GO:0003735)
LOC_Os05g07030	7674	926	17.89	688	12.52	854	16.29	2532	47.21	2239	40.69	1491.54	1.69266	0.248208	6.81953	9.13391e-12	1.81046e-10	Ups	LOC_Os05g07030	K01887	biological_process:arginyl-tRNA aminoacylation(GO:0006420);cellular_component:cytoplasm(GO:0005737);molecular_function:ATP binding(GO:0005524);molecular_function:arginine-tRNA ligase activity(GO:0004814);molecular_function:nucleotide binding(GO:0000166)
LOC_Os07g45100	5518	349	14.37	331	12.84	436	17.73	31	1.23	85	3.29	234.484	-2.47158	0.362512	-6.81794	9.23537e-12	1.82908e-10	Down	LOC_Os07g45100	_	_
LOC_Os01g24690	1974	550	16.29	459	12.81	287	8.4	2214	63.32	1670	46.54	1084.24	2.29792	0.33711	6.81654	9.32566e-12	1.84547e-10	Ups	LOC_Os01g24690	K02893	biological_process:translation(GO:0006412);cellular_component:ribosome(GO:0005840);molecular_function:structural constituent of ribosome(GO:0003735)
LOC_Os12g09550	7436	90	0.88	81	0.75	95	0.92	218	2.06	314	2.89	162.26	1.71896	0.252319	6.81264	9.58238e-12	1.89473e-10	Ups	LOC_Os12g09550	_	_
LOC_Os11g46000	5281	478	3.83	1463	11.04	922	7.29	0	0	7	0.05	533.591	-5.89724	0.865725	-6.81191	9.63094e-12	1.90279e-10	Down	LOC_Os11g46000	_	_
LOC_Os11g47320	7744	173	2.69	123	1.8	206	3.16	23	0.35	14	0.2	103.124	-2.86688	0.421146	-6.80733	9.94239e-12	1.96212e-10	Down	LOC_Os11g47320	_	_
LOC_Os02g50540	1735	1097	36.99	1055	33.51	989	32.94	208	6.77	382	12.12	716.124	-1.65897	0.243706	-6.80726	9.94729e-12	1.96212e-10	Down	LOC_Os02g50540	_	_
LOC_Os03g21940	2508	1994	103.89	2459	120.66	1639	84.33	6610	332.44	5570	273.02	3765.28	1.75107	0.257283	6.80599	1.00354e-11	1.9779e-10	Ups	LOC_Os03g21940	K02885	biological_process:translation(GO:0006412);cellular_component:ribosome(GO:0005840);cellular_component:intracellular(GO:0005622);molecular_function:structural constituent of ribosome(GO:0003735)
LOC_Os01g58390	2479	98	4.72	93	4.22	142	6.76	370	17.21	367	16.64	220.295	1.87789	0.276053	6.80263	1.02725e-11	2.023e-10	Ups	LOC_Os01g58390	K01094	_
LOC_Os07g22534	8231	150	3.04	193	3.69	169	3.39	469	9.19	418	7.98	286.572	1.54866	0.227808	6.7981	1.06009e-11	2.08598e-10	Ups	LOC_Os07g22534	_	molecular_function:protein binding(GO:0005515)
LOC_Os02g21890	1226	109	5.2	139	6.25	104	4.9	5	0.23	18	0.81	70.8805	-3.05154	0.448985	-6.79653	1.07168e-11	2.10709e-10	Down	LOC_Os02g21890	_	_
LOC_Os06g21750	644	66	11.39	66	10.73	74	12.61	0	0	0	0	38.8598	-5.87124	0.863944	-6.79586	1.07672e-11	2.1153e-10	Down	LOC_Os06g21750	_	molecular_function:oxidoreductase activity(GO:0016491);biological_process:metabolic process(GO:0008152);molecular_function:protein binding(GO:0005515);molecular_function:intramolecular lyase activity(GO:0016872)
LOC_Os07g41190	2462	87	2.49	84	2.26	56	1.58	349	9.63	275	7.4	177.412	2.18248	0.321257	6.79358	1.09388e-11	2.14728e-10	Ups	LOC_Os07g41190	K14553	molecular_function:protein binding(GO:0005515)
LOC_Os09g31350	3378	9	0.28	5	0.15	4	0.12	1746	52.26	258	7.53	456.622	5.9617	0.877708	6.79236	1.10318e-11	2.16379e-10	Ups	LOC_Os09g31350	_	_
LOC_Os09g30130	6061	894	11.69	932	11.48	740	9.56	2104	26.56	1965	24.17	1355.44	1.41942	0.208982	6.79209	1.10524e-11	2.16609e-10	Ups	LOC_Os09g30130	_	_
LOC_Os07g38280	16085	337	5.43	287	4.36	337	5.36	656	10.21	760	11.52	482.387	1.30166	0.191721	6.78933	1.12654e-11	2.20607e-10	Ups	LOC_Os07g38280	K01408	_
LOC_Os01g09670	3002	264	10.16	517	18.74	532	20.22	42	1.56	85	3.08	271.945	-2.54357	0.374888	-6.78489	1.16177e-11	2.27322e-10	Down	LOC_Os01g09670	_	_
LOC_Os02g01890	1700	172	5.92	182	5.9	135	4.59	9	0.3	29	0.94	99.9969	-2.84102	0.418884	-6.78235	1.18237e-11	2.31169e-10	Down	LOC_Os02g01890	_	biological_process:oxidation-reduction process(GO:0055114);molecular_function:heme binding(GO:0020037);molecular_function:oxidoreductase activity, acting on paired donors, with incorporation or reduction of molecular oxygen(GO:0016705);molecular_function:iron ion binding(GO:0005506)
LOC_Os01g68890	1326	168	8.09	152	6.89	77	3.66	1	0.05	10	0.45	77.3061	-4.05738	0.598309	-6.7814	1.19016e-11	2.32505e-10	Down	LOC_Os01g68890	_	_
LOC_Os09g32532	2175	232	14.2	252	14.53	129	7.8	1258	74.32	806	46.41	564.09	2.46523	0.363558	6.78085	1.1947e-11	2.33205e-10	Ups	LOC_Os09g32532	K02912	biological_process:translation(GO:0006412);cellular_component:ribosome(GO:0005840);cellular_component:intracellular(GO:0005622);molecular_function:structural constituent of ribosome(GO:0003735)
LOC_Os12g32992	4488	1030	54.49	973	48.48	934	48.8	314	16.04	427	21.25	711.023	-1.23141	0.181611	-6.78048	1.19779e-11	2.33621e-10	Down	LOC_Os12g32992	_	molecular_function:protein binding(GO:0005515)
LOC_Os12g15222	9456	466	12.81	587	15.19	602	16.34	1222	32.42	1191	30.79	827.125	1.30287	0.192358	6.77315	1.26012e-11	2.45583e-10	Ups	LOC_Os12g15222	_	_
LOC_Os10g26610	5225	630	15.34	641	14.7	631	15.17	235	5.52	220	5.04	456.211	-1.2876	0.190107	-6.773	1.26139e-11	2.45634e-10	Down	LOC_Os10g26610	_	_
LOC_Os08g19105	3152	110	5.65	209	10.11	127	6.44	578	28.66	529	25.56	320.648	2.04933	0.302693	6.77034	1.28481e-11	2.49996e-10	Ups	LOC_Os08g19105	_	_
LOC_Os06g24870	5765	830	11.93	839	11.36	825	11.71	321	4.45	384	5.19	620.007	-1.06273	0.156991	-6.76937	1.29341e-11	2.51468e-10	Down	LOC_Os06g24870	_	molecular_function:protein binding(GO:0005515)
LOC_Os01g40980	12160	58	0.84	49	0.67	43	0.62	182	2.56	183	2.51	106.328	2.00336	0.296008	6.76793	1.30637e-11	2.53785e-10	Ups	LOC_Os01g40980	_	molecular_function:ATP binding(GO:0005524);molecular_function:ATP-dependent DNA helicase activity(GO:0004003);molecular_function:DNA binding(GO:0003677);molecular_function:hydrolase activity, acting on acid anhydrides, in phosphorus-containing anhydrides(GO:0016818);molecular_function:ATP-dependent helicase activity(GO:0008026);biological_process:nucleobase-containing compound metabolic process(G…
LOC_Os07g42170	802	362	26.41	447	30.71	291	20.97	990	69.72	970	66.57	625.931	1.58264	0.233883	6.76681	1.31655e-11	2.5556e-10	Ups	LOC_Os07g42170	K02900	_
LOC_Os10g21190	2110	95	6.48	193	12.4	153	10.3	15	0.99	5	0.32	86.8418	-3.43139	0.507188	-6.76553	1.32824e-11	2.57624e-10	Down	LOC_Os10g21190	_	_
LOC_Os01g74650	6572	7295	142.51	6440	118.49	9018	173.98	19501	367.75	19909	365.9	12708.7	1.53586	0.227042	6.76465	1.33634e-11	2.58989e-10	Ups	LOC_Os01g74650	K01738	_
LOC_Os03g43420	4228	99	4.24	71	2.86	98	4.15	270	11.16	305	12.29	173.004	1.82384	0.269659	6.76349	1.34707e-11	2.60861e-10	Ups	LOC_Os03g43420	_	molecular_function:single-stranded DNA binding(GO:0003697);biological_process:DNA replication(GO:0006260)
LOC_Os02g18940	1248	78	4.41	31	1.65	27	1.51	473	25.84	356	18.95	205.112	3.19564	0.472514	6.76307	1.35101e-11	2.61416e-10	Ups	LOC_Os02g18940	_	_
LOC_Os11g17504	4913	680	34.39	621	29.58	602	30.06	27	1.32	115	5.47	388.413	-2.91663	0.431273	-6.76285	1.35305e-11	2.61604e-10	Down	LOC_Os11g17504	_	molecular_function:hydrolase activity(GO:0016787)
LOC_Os05g11064	2483	471	13.43	327	8.78	493	13.88	1107	30.47	1659	44.5	826.127	1.80546	0.267224	6.75634	1.41523e-11	2.73409e-10	Ups	LOC_Os05g11064	_	_
LOC_Os03g14450	4832	704	21.31	625	17.82	724	21.64	4621	135.02	2226	63.39	1890.88	2.46289	0.364902	6.74947	1.4839e-11	2.86449e-10	Ups	LOC_Os03g14450	K01689	biological_process:glycolytic process(GO:0006096);molecular_function:phosphopyruvate hydratase activity(GO:0004634);molecular_function:magnesium ion binding(GO:0000287);cellular_component:phosphopyruvate hydratase complex(GO:0000015)
LOC_Os05g02520	3144	2279	35.71	2441	36.02	2139	33.1	524	7.93	896	13.21	1590.01	-1.51893	0.225056	-6.74911	1.48753e-11	2.86924e-10	Down	LOC_Os05g02520	_	molecular_function:nutrient reservoir activity(GO:0045735)
LOC_Os06g30250	1229	95	4.52	84	3.77	71	3.34	6	0.28	8	0.36	50.2312	-3.22221	0.477705	-6.74519	1.52829e-11	2.94551e-10	Down	LOC_Os06g30250	_	_
LOC_Os04g53050	4081	4	0.07	2	0.03	6	0.11	51	0.89	69	1.17	27.6043	3.76062	0.557747	6.74252	1.55658e-11	2.99767e-10	Ups	LOC_Os04g53050	_	molecular_function:ADP binding(GO:0043531)
LOC_Os06g30380	3382	543	13.32	556	12.84	412	9.98	1101	26.06	1271	29.32	788.871	1.39309	0.206682	6.74024	1.58127e-11	3.04282e-10	Ups	LOC_Os06g30380	_	molecular_function:GTP binding(GO:0005525)
LOC_Os03g62388	2656	149	4.37	122	3.37	145	4.2	333	9.43	382	10.54	230.589	1.51748	0.225152	6.73982	1.58586e-11	3.04925e-10	Ups	LOC_Os03g62388	_	molecular_function:oxidoreductase activity(GO:0016491);biological_process:metabolic process(GO:0008152);molecular_function:protein binding(GO:0005515);molecular_function:intramolecular lyase activity(GO:0016872)
LOC_Os12g06910	8525	113	1.6	70	0.93	78	1.09	582	7.95	349	4.64	252.398	2.53367	0.37599	6.73866	1.59858e-11	3.07128e-10	Ups	LOC_Os12g06910	K14544	_
LOC_Os04g51300	3326	4335	123	3950	105.56	3789	106.18	7417	203.16	9943	265.42	5946.75	1.25922	0.18688	6.73809	1.60483e-11	3.08086e-10	Ups	LOC_Os04g51300	K00434	biological_process:oxidation-reduction process(GO:0055114);molecular_function:heme binding(GO:0020037);biological_process:response to oxidative stress(GO:0006979);molecular_function:peroxidase activity(GO:0004601)
LOC_Os12g36640	2450	1313	63.75	1419	64.89	1151	55.19	474	22.22	481	21.97	935.817	-1.25042	0.185751	-6.73172	1.67671e-11	3.21634e-10	Down	LOC_Os12g36640	_	biological_process:response to stress(GO:0006950)
LOC_Os08g20570	6286	703	13.67	1045	19.14	726	13.94	100	1.88	226	4.13	531.636	-2.14323	0.318421	-6.73081	1.68725e-11	3.23401e-10	Down	LOC_Os08g20570	K05016	biological_process:transmembrane transport(GO:0055085);cellular_component:membrane(GO:0016020);biological_process:chloride transport(GO:0006821);molecular_function:voltage-gated chloride channel activity(GO:0005247)
LOC_Os07g28610	1944	4326	123.59	4410	118.66	4141	116.83	7002	193.1	8329	223.86	5681.22	1.00108	0.14875	6.72996	1.69708e-11	3.25029e-10	Ups	LOC_Os07g28610	_	_
LOC_Os03g30840	1116	171	8.96	136	6.72	123	6.37	23	1.16	18	0.89	90.2838	-2.54206	0.377741	-6.72965	1.70076e-11	3.25479e-10	Down	LOC_Os03g30840	_	_
LOC_Os04g12600	2415	37	0.9	120	2.74	99	2.37	0	0	0	0	47.6077	-5.90493	0.877827	-6.72675	1.73491e-11	3.31755e-10	Down	LOC_Os04g12600	_	biological_process:protein phosphorylation(GO:0006468);molecular_function:ATP binding(GO:0005524);molecular_function:protein kinase activity(GO:0004672);molecular_function:polysaccharide binding(GO:0030247)
LOC_Os06g14670	1359	395	19.77	290	13.67	183	9.05	39	1.88	29	1.37	179.46	-2.79235	0.415169	-6.72583	1.74593e-11	3.33599e-10	Down	LOC_Os06g14670	K09422	_
LOC_Os03g12450	7522	133	1.8	114	1.45	106	1.41	368	4.8	331	4.2	216.698	1.72622	0.256732	6.72381	1.77031e-11	3.37993e-10	Ups	LOC_Os03g12450	K14300	_
LOC_Os02g56990	2038	205	14.59	295	19.78	187	13.15	1074	73.8	706	47.28	515.358	2.11929	0.315272	6.72208	1.79144e-11	3.41761e-10	Ups	LOC_Os02g56990	K02922	biological_process:translation(GO:0006412);cellular_component:ribosome(GO:0005840);cellular_component:intracellular(GO:0005622);molecular_function:structural constituent of ribosome(GO:0003735)
LOC_Os06g48780	1602	612	52.12	693	55.59	469	39.45	2513	206.6	1715	137.41	1250.77	1.99992	0.297571	6.72082	1.80699e-11	3.44458e-10	Ups	LOC_Os06g48780	K02942	_
LOC_Os02g06360	3315	512	20.23	1222	45.47	1343	52.4	138	5.26	158	5.87	637.237	-2.52288	0.375473	-6.71921	1.82709e-11	3.48017e-10	Down	LOC_Os02g06360	K06041	molecular_function:carbohydrate binding(GO:0030246);biological_process:carbohydrate metabolic process(GO:0005975)
LOC_Os10g40540	4079	108	4.12	105	3.77	114	4.29	466	17.15	319	11.44	231.868	2.00631	0.298636	6.71824	1.83928e-11	3.50066e-10	Ups	LOC_Os10g40540	K05605	biological_process:metabolic process(GO:0008152);molecular_function:catalytic activity(GO:0003824)
LOC_Os06g04270	3597	22901	485.29	25151	501.98	24691	516.74	52676	1077.57	48549	967.89	35396.4	1.23789	0.184279	6.71751	1.84857e-11	3.51559e-10	Ups	LOC_Os06g04270	K00615	biological_process:metabolic process(GO:0008152);molecular_function:catalytic activity(GO:0003824)
LOC_Os02g26294	5013	363	1.81	407	1.91	496	2.45	876	4.22	1001	4.7	637.202	1.31579	0.196022	6.71243	1.91404e-11	3.63728e-10	Ups	LOC_Os02g26294	_	_
LOC_Os01g69950	2851	3986	118.5	4578	128.19	3736	109.69	12375	355.15	9709	271.56	7078.4	1.60406	0.239031	6.71071	1.93684e-11	3.67774e-10	Ups	LOC_Os01g69950	K02899	biological_process:translation(GO:0006412);cellular_component:ribosome(GO:0005840);cellular_component:intracellular(GO:0005622);molecular_function:structural constituent of ribosome(GO:0003735)
LOC_Os03g17634	24778	317	3.82	216	2.45	218	2.6	737	8.58	802	9.1	470.177	1.759	0.262351	6.70477	2.01725e-11	3.82744e-10	Ups	LOC_Os03g17634	_	_
LOC_Os07g45360	4301	162	3.79	134	2.95	144	3.32	411	9.27	385	8.47	253.706	1.59859	0.238504	6.70258	2.04766e-11	3.88211e-10	Ups	LOC_Os07g45360	K14779	molecular_function:hydrolase activity(GO:0016787);molecular_function:ATP binding(GO:0005524);molecular_function:DNA binding(GO:0003677)
LOC_Os09g03939	13802	156	3.01	400	7.27	461	8.78	23	0.43	41	0.74	203.1	-3.07835	0.459373	-6.70119	2.06723e-11	3.91618e-10	Down	LOC_Os09g03939	_	molecular_function:ATPase activity(GO:0016887);molecular_function:ATP binding(GO:0005524);cellular_component:membrane(GO:0016020)
LOC_Os12g40115	2095	16	1.39	14	1.14	11	0.94	130	10.88	84	6.85	54.2417	3.01988	0.450696	6.70049	2.07727e-11	3.93215e-10	Ups	LOC_Os12g40115	_	_
LOC_Os08g09350	4417	250	6.95	238	6.23	151	4.14	1305	35.02	754	19.72	569.843	2.4079	0.359463	6.69861	2.10418e-11	3.98001e-10	Ups	LOC_Os08g09350	K11294	molecular_function:nucleic acid binding(GO:0003676)
LOC_Os04g31350	1165	41	2.06	98	4.64	89	4.41	0	0	0	0	42.537	-5.85505	0.874145	-6.69804	2.1124e-11	3.99244e-10	Down	LOC_Os04g31350	_	_
LOC_Os12g34524	9655	80	3.03	99	3.53	253	9.47	1	0.04	7	0.25	82.8129	-4.43962	0.662943	-6.69684	2.12978e-11	4.02218e-10	Down	LOC_Os12g34524	K00430	biological_process:oxidation-reduction process(GO:0055114);molecular_function:heme binding(GO:0020037);biological_process:response to oxidative stress(GO:0006979);molecular_function:peroxidase activity(GO:0004601)
LOC_Os07g32620	1680	401	13.97	627	20.57	505	17.37	26	0.87	97	3.18	312.481	-2.80739	0.419386	-6.69405	2.17081e-11	4.09651e-10	Down	LOC_Os07g32620	_	molecular_function:transferase activity, transferring hexosyl groups(GO:0016758);biological_process:metabolic process(GO:0008152)
LOC_Os10g10434	5535	205	7.83	194	6.98	200	7.54	438	16.15	449	16.13	302.375	1.31622	0.196639	6.69359	2.17754e-11	4.10478e-10	Ups	LOC_Os10g10434	K14191	_
LOC_Os02g36710	4611	476	18.83	410	15.28	377	14.73	1834	70.04	1185	44.1	894.695	2.00107	0.298956	6.69353	2.17856e-11	4.10478e-10	Ups	LOC_Os02g36710	K11290	biological_process:nucleosome assembly(GO:0006334);cellular_component:nucleus(GO:0005634)
LOC_Os09g18560	861	56	13.65	71	16.3	69	16.61	0	0	0	0	36.8534	-5.80526	0.867311	-6.6934	2.18039e-11	4.10505e-10	Down	LOC_Os09g18560	_	_
LOC_Os02g37770	855	484	33.12	464	29.91	300	20.27	11	0.73	58	3.73	249.729	-3.2845	0.490889	-6.69093	2.21757e-11	4.17183e-10	Down	LOC_Os02g37770	_	molecular_function:O-acyltransferase activity(GO:0008374);biological_process:lipid metabolic process(GO:0006629)
LOC_Os03g10820	4340	146	4.68	236	7.13	294	9.31	34	1.05	24	0.72	139.277	-2.65898	0.397475	-6.68968	2.23656e-11	4.20432e-10	Down	LOC_Os03g10820	_	molecular_function:oxidoreductase activity(GO:0016491);biological_process:metabolic process(GO:0008152)
LOC_Os03g55110	3658	302	9.56	229	6.82	250	7.81	668	20.41	682	20.3	436.074	1.52901	0.228624	6.68789	2.26417e-11	4.25294e-10	Ups	LOC_Os03g55110	K06694	_
LOC_Os04g01590	4467	644	23.42	612	20.96	588	21.12	200	7.02	160	5.47	425.781	-1.56547	0.234279	-6.68206	2.35606e-11	4.42215e-10	Down	LOC_Os04g01590	K01476	molecular_function:metal ion binding(GO:0046872)
LOC_Os04g20920	3234	218	6.15	249	6.62	270	7.52	465	12.66	568	15.07	357.667	1.23323	0.18458	6.68127	2.36884e-11	4.44272e-10	Ups	LOC_Os04g20920	_	_
LOC_Os09g04504	3402	445	8.67	184	3.38	280	5.39	1428	26.86	1778	32.59	852.515	2.47392	0.370397	6.67909	2.40432e-11	4.50579e-10	Ups	LOC_Os09g04504	_	molecular_function:oxidoreductase activity(GO:0016491);biological_process:metabolic process(GO:0008152);molecular_function:protein binding(GO:0005515);molecular_function:intramolecular lyase activity(GO:0016872);molecular_function:iron-sulfur cluster binding(GO:0051536);molecular_function:electron carrier activity(GO:0009055)
LOC_Os01g45730	1093	134	7.82	55	3.02	71	4.09	1	0.06	2	0.11	50.3425	-4.81341	0.720864	-6.67728	2.43419e-11	4.55751e-10	Down	LOC_Os01g45730	_	molecular_function:metal ion binding(GO:0046872)
LOC_Os01g58150	1462	211	13.13	175	10.26	110	6.76	16	0.96	23	1.35	102.162	-2.80649	0.42031	-6.67719	2.43565e-11	4.55751e-10	Down	LOC_Os01g58150	_	_
LOC_Os05g01750	4479	741	12.52	706	11.23	682	11.38	1865	30.42	1570	24.96	1140.68	1.44724	0.216767	6.67649	2.44729e-11	4.57578e-10	Ups	LOC_Os05g01750	K03177	biological_process:RNA processing(GO:0006396);molecular_function:pseudouridine synthase activity(GO:0009982);biological_process:RNA modification(GO:0009451);molecular_function:RNA binding(GO:0003723);biological_process:pseudouridine synthesis(GO:0001522)
LOC_Os05g43560	9570	260	7.37	262	6.99	264	7.39	483	13.21	550	14.66	367.787	1.14362	0.171336	6.67472	2.47712e-11	4.628e-10	Ups	LOC_Os05g43560	_	_
LOC_Os07g09814	7284	4	0.12	5	0.14	5	0.15	73	2.11	52	1.46	29.6868	3.65607	0.547817	6.6739	2.49098e-11	4.64796e-10	Ups	LOC_Os07g09814	_	molecular_function:protein binding(GO:0005515)
LOC_Os01g26970	4162	52	0.85	54	0.83	69	1.11	165	2.59	252	3.86	120.584	1.95738	0.29329	6.67386	2.49161e-11	4.64796e-10	Ups	LOC_Os01g26970	_	_
LOC_Os07g07310	11064	775	13.92	396	6.7	495	8.78	2096	36.35	2625	44.36	1316.92	2.18604	0.327786	6.66909	2.57395e-11	4.79789e-10	Ups	LOC_Os07g07310	K00962	molecular_function:RNA binding(GO:0003723);molecular_function:nucleic acid binding(GO:0003676);biological_process:mRNA catabolic process(GO:0006402);molecular_function:polyribonucleotide nucleotidyltransferase activity(GO:0004654)
LOC_Os01g22230	4293	71	1.6	271	5.75	158	3.52	2	0.04	10	0.21	95.1515	-4.1722	0.625751	-6.6675	2.60189e-11	4.84627e-10	Down	LOC_Os01g22230	_	biological_process:oxidation-reduction process(GO:0055114);molecular_function:heme binding(GO:0020037);biological_process:response to oxidative stress(GO:0006979);molecular_function:peroxidase activity(GO:0004601)
LOC_Os12g33080	3518	1225	35.38	1579	42.95	1470	41.93	6475	180.51	3949	107.29	3072.63	2.03924	0.30597	6.66484	2.64946e-11	4.93111e-10	Ups	LOC_Os12g33080	_	biological_process:transmembrane transport(GO:0055085);cellular_component:integral component of membrane(GO:0016021)
LOC_Os07g20580	7300	629	18.01	581	15.67	463	13.1	1919	53.05	1483	39.96	1050.18	1.77169	0.265837	6.66455	2.65472e-11	4.93459e-10	Ups	LOC_Os07g20580	K14811	molecular_function:ATP binding(GO:0005524);molecular_function:nucleic acid binding(GO:0003676)
LOC_Os05g22840	1037	63	7.14	79	8.44	77	8.62	6	0.66	5	0.53	43.5507	-3.33497	0.500406	-6.66452	2.65537e-11	4.93459e-10	Down	LOC_Os05g22840	_	_
LOC_Os10g08930	3083	647	46.5	679	45.97	430	30.52	2373	164.65	1785	120.71	1229.32	1.9837	0.297679	6.6639	2.66652e-11	4.95058e-10	Ups	LOC_Os10g08930	K02969	biological_process:translation(GO:0006412);cellular_component:ribosome(GO:0005840);molecular_function:structural constituent of ribosome(GO:0003735)
LOC_Os02g09380	2222	21	1.06	43	2.04	29	1.44	169	8.21	148	7	85.4341	2.47067	0.370759	6.66382	2.66804e-11	4.95058e-10	Ups	LOC_Os02g09380	_	_
LOC_Os09g37006	3121	231	7.98	251	8.17	131	4.47	882	29.42	747	24.29	465.817	2.13387	0.320293	6.66226	2.69645e-11	4.9995e-10	Ups	LOC_Os09g37006	_	molecular_function:nucleic acid binding(GO:0003676)
LOC_Os07g03990	3598	72	1.21	50	0.79	82	1.36	0	0	0	0	38.6495	-5.80554	0.871518	-6.66141	2.71209e-11	5.02468e-10	Down	LOC_Os07g03990	_	molecular_function:protein binding(GO:0005515);biological_process:protein phosphorylation(GO:0006468);molecular_function:ATP binding(GO:0005524);molecular_function:protein kinase activity(GO:0004672)
LOC_Os01g37837	4223	405	8.54	317	6.29	299	6.23	933	18.99	900	17.85	585.479	1.58461	0.237935	6.65981	2.74177e-11	5.07581e-10	Ups	LOC_Os01g37837	K01875	biological_process:seryl-tRNA aminoacylation(GO:0006434);cellular_component:cytoplasm(GO:0005737);molecular_function:ATP binding(GO:0005524);molecular_function:serine-tRNA ligase activity(GO:0004828);molecular_function:nucleotide binding(GO:0000166);biological_process:tRNA aminoacylation for protein translation(GO:0006418);molecular_function:aminoacyl-tRNA ligase activity(GO:0004812)
LOC_Os02g10500	649	263	23.71	334	28.36	426	37.93	15	1.31	59	5	207.384	-2.93828	0.441312	-6.65805	2.77481e-11	5.13308e-10	Down	LOC_Os02g10500	_	_
LOC_Os10g35950	2705	425	14.42	843	26.93	852	28.54	22	0.72	100	3.19	421.136	-3.22262	0.484029	-6.65792	2.77737e-11	5.13392e-10	Down	LOC_Os10g35950	_	molecular_function:transferase activity, transferring acyl groups other than amino-acyl groups(GO:0016747)
LOC_Os01g54870	1628	465	29.16	406	23.98	286	17.71	1816	109.93	1243	73.33	881.973	2.13361	0.320536	6.65638	2.80647e-11	5.18182e-10	Ups	LOC_Os01g54870	K02882	biological_process:translation(GO:0006412);cellular_component:ribosome(GO:0005840);molecular_function:structural constituent of ribosome(GO:0003735)
LOC_Os01g02730	2794	53	1.65	57	1.67	114	3.51	0	0	0	0	42.1774	-5.83165	0.876106	-6.65633	2.80752e-11	5.18182e-10	Down	LOC_Os01g02730	_	biological_process:protein phosphorylation(GO:0006468);molecular_function:ATP binding(GO:0005524);molecular_function:protein kinase activity(GO:0004672)
LOC_Os08g17870	7267	623	14.79	683	15.27	498	11.67	18	0.41	94	2.1	362.659	-3.14245	0.472108	-6.65621	2.80986e-11	5.1822e-10	Down	LOC_Os08g17870	_	_
LOC_Os08g01610	5413	130	4.01	119	3.46	96	2.93	364	10.85	331	9.61	214.212	1.74972	0.262946	6.65431	2.84633e-11	5.2455e-10	Ups	LOC_Os08g01610	K15356	_
LOC_Os02g15230	3536	2376	18.84	4331	32.34	3718	29.11	769	5.89	977	7.29	2320.13	-1.78652	0.26853	-6.65294	2.87298e-11	5.29061e-10	Down	LOC_Os02g15230	_	molecular_function:hydrolase activity, acting on ester bonds(GO:0016788)
LOC_Os01g62100	9232	349	3.78	481	4.9	379	4.05	1134	11.84	951	9.68	675.499	1.54705	0.232626	6.6504	2.92301e-11	5.37868e-10	Ups	LOC_Os01g62100	_	molecular_function:ATP binding(GO:0005524);molecular_function:helicase activity(GO:0004386);biological_process:DNA repair(GO:0006281);molecular_function:DNA helicase activity(GO:0003678);biological_process:telomere maintenance(GO:0000723)
LOC_Os07g38300	5118	1077	44.72	488	19.09	566	23.21	3815	152.93	3841	150.05	2041.86	2.50819	0.377241	6.64878	2.95524e-11	5.4339e-10	Ups	LOC_Os07g38300	_	biological_process:translation(GO:0006412)
LOC_Os07g41750	2276	483	20.98	647	26.47	521	22.35	1671	70.07	1312	53.61	953.42	1.615	0.242909	6.64858	2.95943e-11	5.43751e-10	Ups	LOC_Os07g41750	K02985	molecular_function:RNA binding(GO:0003723)
LOC_Os09g21360	4063	8	0.28	19	0.64	9	0.32	88	3.02	97	3.24	46.0692	2.98467	0.449061	6.64647	3.00203e-11	5.51163e-10	Ups	LOC_Os09g21360	_	_
LOC_Os06g48534	4386	390	18.12	491	21.49	447	20.52	151	6.77	166	7.26	317.188	-1.29382	0.194711	-6.6448	3.03621e-11	5.5702e-10	Down	LOC_Os06g48534	_	molecular_function:sequence-specific DNA binding(GO:0043565);molecular_function:zinc ion binding(GO:0008270);biological_process:regulation of transcription, DNA-templated(GO:0006355);molecular_function:sequence-specific DNA binding transcription factor activity(GO:0003700);molecular_function:protein binding(GO:0005515)
LOC_Os08g43120	9458	19	0.26	26	0.34	21	0.29	3107	41.52	462	6.02	819.417	5.44285	0.819667	6.64032	3.13004e-11	5.73801e-10	Ups	LOC_Os08g43120	_	molecular_function:ATPase activity(GO:0016887);molecular_function:ATP binding(GO:0005524);cellular_component:membrane(GO:0016020)
LOC_Os07g46750	2558	1025	50.78	1273	59.4	826	40.41	4472	213.87	3057	142.48	2219.74	2.01606	0.30363	6.63987	3.13959e-11	5.7512e-10	Ups	LOC_Os07g46750	K03232	biological_process:translational elongation(GO:0006414);cellular_component:eukaryotic translation elongation factor 1 complex(GO:0005853);molecular_function:translation elongation factor activity(GO:0003746)
LOC_Os03g04310	2215	48	1.32	89	2.3	103	2.79	1	0.03	4	0.1	45.9348	-4.28638	0.645736	-6.63798	3.18016e-11	5.82115e-10	Down	LOC_Os03g04310	_	molecular_function:protein dimerization activity(GO:0046983)
LOC_Os04g34460	3035	995	36.41	821	28.29	1005	36.32	1902	67.18	2287	78.73	1421.8	1.30914	0.197234	6.6375	3.19041e-11	5.83554e-10	Ups	LOC_Os04g34460	_	_
LOC_Os04g58130	9454	1061	15.71	1956	27.27	2454	35.88	140	2	345	4.81	1124.24	-2.6657	0.401795	-6.6345	3.25613e-11	5.95071e-10	Down	LOC_Os04g58130	K18643	molecular_function:protein binding(GO:0005515);biological_process:microtubule severing(GO:0051013);cellular_component:katanin complex(GO:0008352);molecular_function:microtubule binding(GO:0008017)
LOC_Os09g33470	7133	936	38.73	1255	48.91	1597	65.26	4451	177.79	3776	146.99	2480.28	1.86485	0.281088	6.6344	3.25826e-11	5.95071e-10	Ups	LOC_Os09g33470	K13354	_
LOC_Os12g43120	8392	208	3.33	270	4.07	282	4.46	686	10.59	605	9.11	419.966	1.52174	0.229425	6.63285	3.29265e-11	6.00902e-10	Ups	LOC_Os12g43120	K03352	_
LOC_Os09g19500	3419	52	2.72	281	13.84	247	12.75	5	0.25	7	0.34	110.027	-4.29255	0.647326	-6.6312	3.32969e-11	6.07208e-10	Down	LOC_Os09g19500	_	_
LOC_Os03g49710	1959	773	51.28	1370	85.59	938	61.45	2720	174.18	3300	205.95	1852.59	1.70542	0.257227	6.63003	3.3562e-11	6.11586e-10	Ups	LOC_Os03g49710	K02952	biological_process:translation(GO:0006412);cellular_component:ribosome(GO:0005840);cellular_component:intracellular(GO:0005622);molecular_function:structural constituent of ribosome(GO:0003735);molecular_function:RNA binding(GO:0003723)
LOC_Os02g22590	2533	166	12.26	133	9.25	221	16.12	783	55.84	570	39.62	390.904	2.10933	0.318229	6.62833	3.3951e-11	6.18212e-10	Ups	LOC_Os02g22590	_	molecular_function:oxidoreductase activity(GO:0016491);biological_process:metabolic process(GO:0008152)
LOC_Os02g21630	4973	338	12.45	420	14.57	405	14.73	686	24.38	801	27.75	534.405	1.10688	0.16704	6.6264	3.43965e-11	6.25858e-10	Ups	LOC_Os02g21630	_	_
LOC_Os12g17910	4346	3540	98.02	7154	186.57	5586	152.76	25096	670.81	18742	488.23	12512.9	2.17008	0.32757	6.62479	3.47741e-11	6.32256e-10	Ups	LOC_Os12g17910	_	molecular_function:ATP binding(GO:0005524)
LOC_Os04g27860	1208	228	51.11	344	72.63	250	55.35	1140	246.7	771	162.6	568.591	1.97074	0.29751	6.62409	3.4939e-11	6.34714e-10	Ups	LOC_Os04g27860	K02978	biological_process:translation(GO:0006412);cellular_component:ribosome(GO:0005840);cellular_component:intracellular(GO:0005622);molecular_function:structural constituent of ribosome(GO:0003735)
LOC_Os08g32610	1758	318	10.58	221	6.93	194	6.38	37	1.19	48	1.5	157.124	-2.30111	0.347389	-6.624	3.49613e-11	6.34714e-10	Down	LOC_Os08g32610	_	molecular_function:protein binding(GO:0005515);biological_process:protein ubiquitination(GO:0016567);molecular_function:ubiquitin-protein transferase activity(GO:0004842)
LOC_Os01g03020	9266	1256	18.1	1020	13.84	1201	17.09	2317	32.22	3008	40.77	1783.58	1.34775	0.203473	6.62373	3.50252e-11	6.35401e-10	Ups	LOC_Os01g03020	_	biological_process:tRNA aminoacylation for protein translation(GO:0006418);molecular_function:nucleotide binding(GO:0000166);molecular_function:ATP binding(GO:0005524);molecular_function:aminoacyl-tRNA ligase activity(GO:0004812);molecular_function:aminoacyl-tRNA editing activity(GO:0002161);biological_process:leucyl-tRNA aminoacylation(GO:0006429);molecular_function:leucine-tRNA ligase activity(…
LOC_Os07g33200	5966	29	0.81	45	1.18	37	1.01	176	4.72	144	3.76	89.703	2.24776	0.33937	6.62333	3.51199e-11	6.36646e-10	Ups	LOC_Os07g33200	_	molecular_function:protein binding(GO:0005515)
LOC_Os12g04500	1743	203	15.99	323	23.96	558	43.4	1622	123.3	2212	163.87	1012.22	2.49508	0.376726	6.62307	3.51809e-11	6.37146e-10	Ups	LOC_Os12g04500	K14492	biological_process:phosphorelay signal transduction system(GO:0000160)
LOC_Os09g34920	1963	63	2.05	69	2.12	126	4.06	1	0.03	5	0.15	49.7891	-4.18923	0.632529	-6.62299	3.51997e-11	6.37146e-10	Down	LOC_Os09g34920	K01206	biological_process:carbohydrate metabolic process(GO:0005975);molecular_function:alpha-L-fucosidase activity(GO:0004560)
LOC_Os07g01300	733	42	3.94	95	8.4	75	6.96	0	0	0	0	39.5624	-5.79491	0.87503	-6.62253	3.53095e-11	6.38659e-10	Down	LOC_Os07g01300	_	_
LOC_Os01g60790	2211	330	22.58	413	26.62	265	17.91	1328	87.73	951	61.22	682.753	1.92638	0.290964	6.62069	3.57535e-11	6.46212e-10	Ups	LOC_Os01g60790	K02976	biological_process:translation(GO:0006412);cellular_component:ribosome(GO:0005840);cellular_component:intracellular(GO:0005622);molecular_function:structural constituent of ribosome(GO:0003735)
LOC_Os11g08830	944	22	5.96	66	16.84	67	17.92	545	142.51	308	78.49	215.066	3.10653	0.469407	6.61799	3.64115e-11	6.57616e-10	Ups	LOC_Os11g08830	_	molecular_function:protein binding(GO:0005515)
LOC_Os03g22340	1623	419	29.05	468	30.56	263	18.01	1967	131.63	1296	84.52	925.032	2.23458	0.337705	6.61695	3.66695e-11	6.61787e-10	Ups	LOC_Os03g22340	K02891	biological_process:translation(GO:0006412);cellular_component:ribosome(GO:0005840);cellular_component:intracellular(GO:0005622);molecular_function:structural constituent of ribosome(GO:0003735)
LOC_Os11g05370	1037	456	26.73	481	26.56	318	18.41	1851	104.75	1246	68.72	908.439	2.04488	0.309055	6.61656	3.67664e-11	6.63045e-10	Ups	LOC_Os11g05370	_	cellular_component:large ribosomal subunit(GO:0015934);biological_process:translation(GO:0006412);molecular_function:structural constituent of ribosome(GO:0003735)
LOC_Os02g25960	5708	71	1.5	128	2.54	134	2.79	7	0.14	13	0.26	66.5047	-3.12877	0.473239	-6.6114	3.80702e-11	6.8605e-10	Down	LOC_Os02g25960	_	molecular_function:oxidoreductase activity(GO:0016491);biological_process:metabolic process(GO:0008152)
LOC_Os01g71310	2842	353	8.65	469	10.82	786	19.02	2478	58.61	2225	51.29	1310.9	2.26329	0.342357	6.6109	3.81995e-11	6.87874e-10	Ups	LOC_Os01g71310	K00279	biological_process:oxidation-reduction process(GO:0055114);molecular_function:flavin adenine dinucleotide binding(GO:0050660);molecular_function:oxidoreductase activity(GO:0016491);molecular_function:cytokinin dehydrogenase activity(GO:0019139);biological_process:cytokinin metabolic process(GO:0009690)
LOC_Os03g10460	3706	24	0.66	22	0.57	15	0.4	144	3.8	105	2.7	65.3761	2.70076	0.408707	6.60805	3.89407e-11	7.00703e-10	Ups	LOC_Os03g10460	_	cellular_component:Elongator holoenzyme complex(GO:0033588)
LOC_Os01g08930	4412	389	10.52	401	10.21	245	6.54	1013	26.44	1076	27.37	640.443	1.74593	0.264241	6.60733	3.91302e-11	7.03595e-10	Ups	LOC_Os01g08930	_	molecular_function:ATP binding(GO:0005524);molecular_function:nucleic acid binding(GO:0003676)
LOC_Os04g54800	3599	1676	46.32	1131	29.44	1148	31.33	97	2.59	284	7.38	829.085	-2.58205	0.390797	-6.60715	3.91796e-11	7.03963e-10	Down	LOC_Os04g54800	K00891	_
LOC_Os04g01960	960	54	3.29	69	3.96	61	3.67	0	0	1	0.06	34.7914	-5.20373	0.787614	-6.60696	3.9229e-11	7.04331e-10	Down	LOC_Os04g01960	_	_
LOC_Os04g32510	2082	83	4.98	155	8.76	137	8.12	6	0.35	17	0.96	74.8783	-3.11264	0.471172	-6.60617	3.94383e-11	7.07569e-10	Down	LOC_Os04g32510	_	_
LOC_Os05g39400	1464	28	1.12	186	7	131	5.17	0	0	1	0.04	63.9837	-5.54865	0.840172	-6.60419	3.997e-11	7.16581e-10	Down	LOC_Os05g39400	_	_
LOC_Os11g47680	835	191	13.38	123	8.12	107	7.4	16	1.08	13	0.86	86.2746	-2.95706	0.447863	-6.60259	4.04025e-11	7.23803e-10	Down	LOC_Os11g47680	_	_
LOC_Os03g56869	2320	916	39.06	836	33.58	1036	43.63	2274	93.61	2102	84.33	1464.11	1.40315	0.212524	6.6023	4.04819e-11	7.24695e-10	Ups	LOC_Os03g56869	K01807	biological_process:pentose-phosphate shunt, non-oxidative branch(GO:0009052);molecular_function:ribose-5-phosphate isomerase activity(GO:0004751)
LOC_Os07g05840	2890	30	0.83	92	2.41	185	5.08	0	0	0	0	57.3074	-5.89513	0.892982	-6.60162	4.06688e-11	7.27507e-10	Down	LOC_Os07g05840	_	_
LOC_Os02g52744	5959	517	17.84	494	16.05	652	22.21	1850	61.61	1417	45.99	1018.94	1.72605	0.261465	6.60146	4.07123e-11	7.27751e-10	Ups	LOC_Os02g52744	_	_
LOC_Os02g06700	1818	755	31.53	747	29.38	449	18.52	3671	147.99	2274	89.34	1661.86	2.32964	0.352976	6.59999	4.11177e-11	7.34459e-10	Ups	LOC_Os02g06700	K02955	biological_process:translation(GO:0006412);cellular_component:ribosome(GO:0005840);molecular_function:structural constituent of ribosome(GO:0003735)
LOC_Os07g49280	4809	406	8.6	452	9.01	463	9.68	158	3.23	171	3.41	318.886	-1.23542	0.187252	-6.59766	4.17696e-11	7.45558e-10	Down	LOC_Os07g49280	_	_
LOC_Os03g63400	2247	165	7.64	144	6.28	86	3.93	855	38.2	517	22.51	373.52	2.50004	0.378963	6.59706	4.19405e-11	7.48062e-10	Ups	LOC_Os03g63400	K01527	_
LOC_Os03g07580	5341	269	3.61	226	2.86	223	2.96	588	7.63	577	7.29	384.86	1.44404	0.218926	6.596	4.22406e-11	7.52863e-10	Ups	LOC_Os03g07580	K14297	biological_process:transport(GO:0006810);cellular_component:nuclear pore(GO:0005643)
LOC_Os02g22260	11685	1283	26.93	1192	23.57	1043	21.62	2475	50.16	2609	51.53	1748.31	1.27945	0.194059	6.59312	4.3067e-11	7.67033e-10	Ups	LOC_Os02g22260	_	biological_process:oxidation-reduction process(GO:0055114);molecular_function:oxidoreductase activity(GO:0016491)
LOC_Os11g45400	3367	115	3.45	130	3.67	100	2.96	15	0.43	22	0.62	72.7757	-2.39549	0.363353	-6.59273	4.31798e-11	7.68434e-10	Down	LOC_Os11g45400	K13508	molecular_function:transferase activity, transferring acyl groups(GO:0016746);biological_process:metabolic process(GO:0008152)
LOC_Os01g06900	3578	81	1.53	57	1.02	56	1.05	0	0	0	0	36.8097	-5.7563	0.873141	-6.59264	4.32087e-11	7.68434e-10	Down	LOC_Os01g06900	_	molecular_function:protein binding(GO:0005515)
LOC_Os04g40340	3337	11	0.88	34	2.56	27	2.13	217	16.72	152	11.41	93.3076	3.00535	0.455883	6.59236	4.32877e-11	7.69279e-10	Ups	LOC_Os04g40340	_	_
LOC_Os10g38274	246	81	19.26	137	30.69	158	37.11	11	2.53	16	3.58	76.1248	-2.90392	0.440631	-6.59037	4.38741e-11	7.79132e-10	Down	LOC_Os10g38274	K02110	cellular_component:proton-transporting two-sector ATPase complex, proton-transporting domain(GO:0033177);biological_process:ATP hydrolysis coupled proton transport(GO:0015991);molecular_function:hydrogen ion transmembrane transporter activity(GO:0015078)
LOC_Os03g18570	2176	406	24.54	622	35.41	356	21.25	2343	136.71	1493	84.9	1093.22	2.21111	0.335543	6.58966	4.40839e-11	7.82289e-10	Ups	LOC_Os03g18570	K02993	biological_process:translation(GO:0006412);cellular_component:ribosome(GO:0005840);cellular_component:intracellular(GO:0005622);molecular_function:structural constituent of ribosome(GO:0003735)
LOC_Os02g03720	2651	485	20.5	527	20.98	544	22.71	2609	106.47	1438	57.19	1177.4	2.12646	0.322817	6.58721	4.48159e-11	7.94701e-10	Ups	LOC_Os02g03720	_	molecular_function:hydrolase activity, acting on ester bonds(GO:0016788);biological_process:intracellular protein transport(GO:0006886);biological_process:GPI anchor metabolic process(GO:0006505)
LOC_Os02g27760	2250	351	24.8	539	35.87	283	19.75	1866	127.29	1313	87.29	908.289	2.17603	0.330581	6.58245	4.62765e-11	8.19804e-10	Ups	LOC_Os02g27760	K02957	biological_process:translation(GO:0006412);cellular_component:ribosome(GO:0005840);molecular_function:structural constituent of ribosome(GO:0003735)
LOC_Os09g28550	795	195	14.35	225	15.6	347	25.22	40	2.84	51	3.53	163.597	-2.25861	0.343129	-6.58238	4.62988e-11	8.19804e-10	Down	LOC_Os09g28550	K14499	_
LOC_Os09g19229	22879	54	1.1	64	1.23	66	1.33	0	0	0	0	34.6286	-5.73085	0.870846	-6.58079	4.67961e-11	8.2801e-10	Down	LOC_Os09g19229	_	biological_process:protein phosphorylation(GO:0006468);molecular_function:protein kinase activity(GO:0004672)
LOC_Os03g55890	4180	388	9.26	199	4.47	171	4.03	15	0.35	32	0.72	154.413	-3.12237	0.474531	-6.57991	4.70726e-11	8.32298e-10	Down	LOC_Os03g55890	_	_
LOC_Os07g01600	1981	163	8.59	283	14.05	100	5.21	6	0.31	18	0.89	107.075	-3.51237	0.533891	-6.57882	4.74212e-11	8.37855e-10	Down	LOC_Os07g01600	_	_
LOC_Os07g23390	997	0	0	0	0	0	0	30	2.52	61	5	18.9128	5.89463	0.896255	6.57696	4.8016e-11	8.47749e-10	Ups	LOC_Os07g23390	_	_
LOC_Os11g35500	3585	37	0.66	146	2.44	147	2.58	0	0	3	0.05	61.9168	-4.97034	0.756094	-6.57371	4.90767e-11	8.65851e-10	Down	LOC_Os11g35500	_	molecular_function:protein binding(GO:0005515);biological_process:protein phosphorylation(GO:0006468);molecular_function:protein kinase activity(GO:0004672)
LOC_Os11g47330	3672	540	17.94	1634	51.13	1446	47.45	132	4.23	179	5.6	739.42	-2.66963	0.406194	-6.57231	4.95413e-11	8.73416e-10	Down	LOC_Os11g47330	K01648	_
LOC_Os02g12470	1861	0	0	0	0	0	0	96	18.44	25	4.68	27.0448	6.03215	0.917975	6.57115	4.99275e-11	8.79589e-10	Ups	LOC_Os02g12470	_	_
LOC_Os07g10780	1361	591	27.23	531	23.04	546	24.84	184	8.18	225	9.75	401.876	-1.26646	0.192767	-6.56987	5.0359e-11	8.8655e-10	Down	LOC_Os07g10780	_	_
LOC_Os04g40740	6583	247	3.68	207	2.91	145	2.14	705	10.15	648	9.09	403.368	1.9032	0.289742	6.56859	5.07924e-11	8.93537e-10	Ups	LOC_Os04g40740	_	molecular_function:protein binding(GO:0005515)
LOC_Os09g37860	5319	295	6.7	197	4.21	146	3.27	1169	25.61	844	18.02	556.714	2.35922	0.359618	6.56036	5.36797e-11	9.43649e-10	Ups	LOC_Os09g37860	K14835	molecular_function:methyltransferase activity(GO:0008168)
LOC_Os11g34750	9707	20	0.51	22	0.53	13	0.33	114	2.83	98	2.37	55.9199	2.62005	0.399398	6.56002	5.38021e-11	9.45119e-10	Ups	LOC_Os11g34750	K08869	_
LOC_Os03g29460	791	715	52.89	753	52.46	459	33.53	2963	211.57	2044	142.24	1448.5	2.11235	0.32204	6.55927	5.40721e-11	9.49179e-10	Ups	LOC_Os03g29460	K02900	_
LOC_Os01g18170	1431	358	16.06	127	5.37	66	2.92	1	0.04	6	0.25	107.407	-4.76951	0.72756	-6.55548	5.54629e-11	9.72893e-10	Down	LOC_Os01g18170	_	_
LOC_Os02g01220	2993	129	5.51	159	6.4	72	3.04	422	17.41	911	36.63	344.195	2.52677	0.385475	6.55494	5.56629e-11	9.757e-10	Ups	LOC_Os02g01220	_	_
LOC_Os02g42740	2322	64	1.72	325	8.23	324	8.61	8	0.21	11	0.28	136.295	-4.0304	0.615024	-6.55324	5.63009e-11	9.86176e-10	Down	LOC_Os02g42740	_	_
LOC_Os09g09790	2166	354	9.56	313	7.96	319	8.51	839	21.88	739	18.78	525.117	1.43132	0.218713	6.5443	5.9773e-11	1.04624e-09	Ups	LOC_Os09g09790	_	_
LOC_Os03g04140	4486	497	16.12	423	12.92	416	13.32	1903	59.58	1207	36.83	928.745	1.96417	0.30019	6.54309	6.02595e-11	1.054e-09	Ups	LOC_Os03g04140	K00640	molecular_function:serine O-acetyltransferase activity(GO:0009001);biological_process:cysteine biosynthetic process from serine(GO:0006535);cellular_component:cytoplasm(GO:0005737)
LOC_Os10g27190	870	714	48.02	731	46.3	485	32.21	2348	152.43	1835	116.1	1266.34	1.85933	0.284263	6.54088	6.11589e-11	1.06897e-09	Ups	LOC_Os10g27190	K02962	biological_process:translation(GO:0006412);cellular_component:ribosome(GO:0005840);cellular_component:intracellular(GO:0005622);molecular_function:structural constituent of ribosome(GO:0003735)
LOC_Os02g14929	17096	49	1.42	28	0.77	26	0.75	214	6	175	4.78	103.362	2.58678	0.395522	6.54017	6.14505e-11	1.07329e-09	Ups	LOC_Os02g14929	K09495	molecular_function:ATP binding(GO:0005524);molecular_function:unfolded protein binding(GO:0051082);biological_process:protein folding(GO:0006457)
LOC_Os03g44660	3881	115	4.39	164	5.89	127	4.78	476	17.53	370	13.28	258.705	1.81116	0.276941	6.53987	6.1572e-11	1.07465e-09	Ups	LOC_Os03g44660	K01081	molecular_function:5'-nucleotidase activity(GO:0008253);cellular_component:cytoplasm(GO:0005737);molecular_function:magnesium ion binding(GO:0000287)
LOC_Os06g23040	1655	147	12.91	137	11.34	100	8.68	9	0.76	22	1.82	78.9718	-2.77756	0.42501	-6.53528	6.3491e-11	1.10735e-09	Down	LOC_Os06g23040	_	_
LOC_Os08g40630	2723	40	0.44	25	0.26	21	0.23	152	1.62	152	1.58	81.2901	2.49273	0.381472	6.5345	6.38243e-11	1.11237e-09	Ups	LOC_Os08g40630	_	biological_process:regulation of transcription, DNA-templated(GO:0006355);cellular_component:mitochondrion(GO:0005739);molecular_function:double-stranded DNA binding(GO:0003690)
LOC_Os03g05980	3268	820	29.65	894	30.45	615	21.96	3095	108.04	2161	73.52	1577.47	1.92166	0.29415	6.53293	6.44947e-11	1.12325e-09	Ups	LOC_Os03g05980	K02997	molecular_function:RNA binding(GO:0003723);molecular_function:rRNA binding(GO:0019843);cellular_component:intracellular(GO:0005622)
LOC_Os01g43090	2457	367	15.87	498	20.28	351	14.99	112	4.68	128	5.21	279.429	-1.55923	0.238688	-6.53251	6.46757e-11	1.1256e-09	Down	LOC_Os01g43090	_	_
LOC_Os07g27880	1482	0	0	1	0.05	0	0	50	2.67	37	1.92	18.9832	5.40616	0.827626	6.53212	6.48436e-11	1.12772e-09	Ups	LOC_Os07g27880	_	molecular_function:protein dimerization activity(GO:0046983);molecular_function:O-methyltransferase activity(GO:0008171)
LOC_Os06g09090	3840	389	9.1	404	8.91	450	10.4	705	15.93	881	19.4	570.133	1.09733	0.168055	6.52957	6.59567e-11	1.14626e-09	Ups	LOC_Os06g09090	_	cellular_component:membrane(GO:0016020);molecular_function:ionotropic glutamate receptor activity(GO:0004970)
LOC_Os10g41470	974	532	31.96	514	29.08	336	19.93	2113	122.53	1432	80.93	1029.76	2.09364	0.320654	6.52928	6.60846e-11	1.14766e-09	Ups	LOC_Os10g41470	K02901	biological_process:translation(GO:0006412);cellular_component:ribosome(GO:0005840);cellular_component:intracellular(GO:0005622);molecular_function:structural constituent of ribosome(GO:0003735)
LOC_Os01g66710	1734	75	3.58	109	4.9	73	3.44	0	0	8	0.36	49.8037	-3.89055	0.595896	-6.52891	6.625e-11	1.14933e-09	Down	LOC_Os01g66710	_	_
LOC_Os11g32320	2464	1667	90.64	1308	66.99	1266	67.99	4470	234.63	3753	191.99	2571.77	1.69767	0.260026	6.52885	6.62751e-11	1.14933e-09	Ups	LOC_Os11g32320	_	_
LOC_Os02g01230	3419	119	2.23	100	1.76	102	1.89	518	9.37	327	5.76	244.439	2.1296	0.326201	6.52849	6.64354e-11	1.1513e-09	Ups	LOC_Os02g01230	K02988	biological_process:translation(GO:0006412);cellular_component:ribosome(GO:0005840);molecular_function:structural constituent of ribosome(GO:0003735);molecular_function:RNA binding(GO:0003723)
LOC_Os08g13014	2433	53	1.47	67	1.75	59	1.62	0	0	0	0	33.6599	-5.69639	0.872562	-6.52836	6.64958e-11	1.15152e-09	Down	LOC_Os08g13014	_	_
LOC_Os03g20640	2322	512	24.64	286	12.96	359	17.06	1518	70.51	1367	61.88	838.933	2.03134	0.311166	6.52818	6.65753e-11	1.15208e-09	Ups	LOC_Os03g20640	_	_
LOC_Os04g30160	4378	45	0.99	73	1.52	68	1.48	0	0	0	0	34.8578	-5.70694	0.874479	-6.52611	6.75009e-11	1.16727e-09	Down	LOC_Os04g30160	_	molecular_function:polysaccharide binding(GO:0030247);biological_process:protein phosphorylation(GO:0006468);molecular_function:ATP binding(GO:0005524);molecular_function:protein kinase activity(GO:0004672)
LOC_Os10g31810	2364	414	10.25	478	11.14	539	13.17	121	2.89	182	4.24	333.076	-1.47592	0.226192	-6.52506	6.79762e-11	1.17466e-09	Down	LOC_Os10g31810	_	_
LOC_Os04g52730	3917	647	18.67	715	19.43	600	17.1	216	6.02	288	7.82	476.133	-1.201	0.184072	-6.52462	6.81747e-11	1.17726e-09	Down	LOC_Os04g52730	K12448	_
LOC_Os08g09940	5750	993	25.8	974	23.83	1085	27.84	1905	47.78	1985	48.52	1405.42	1.10431	0.169379	6.51976	7.04177e-11	1.21513e-09	Ups	LOC_Os08g09940	K06942	molecular_function:GTP binding(GO:0005525)
LOC_Os02g47640	3734	282	6.53	378	8.24	305	6.97	57	1.27	104	2.26	214.907	-1.80964	0.277821	-6.5137	7.33235e-11	1.26438e-09	Down	LOC_Os02g47640	_	molecular_function:protein binding(GO:0005515)
LOC_Os10g02650	3664	79	1.62	98	1.89	78	1.58	211	4.18	242	4.67	144.2	1.5681	0.240863	6.51036	7.49722e-11	1.29147e-09	Ups	LOC_Os10g02650	_	_
LOC_Os04g14680	2632	93	4.84	130	6.37	146	7.5	4	0.2	18	0.88	73.7515	-3.15464	0.484561	-6.5103	7.50005e-11	1.29147e-09	Down	LOC_Os04g14680	K00434	biological_process:oxidation-reduction process(GO:0055114);molecular_function:heme binding(GO:0020037);biological_process:response to oxidative stress(GO:0006979);molecular_function:peroxidase activity(GO:0004601)
LOC_Os02g12794	3431	722	23.79	991	30.75	737	23.98	3312	105.33	2181	67.6	1652.55	1.9203	0.294992	6.50966	7.53197e-11	1.29605e-09	Ups	LOC_Os02g12794	_	biological_process:translational elongation(GO:0006414);molecular_function:translation elongation factor activity(GO:0003746)
LOC_Os07g43810	2279	820	38.75	1114	49.59	701	32.72	2099	95.76	3854	171.36	1736.85	1.87666	0.288342	6.50844	7.59371e-11	1.30575e-09	Ups	LOC_Os07g43810	_	molecular_function:nucleic acid binding(GO:0003676)
LOC_Os09g36250	4508	974	36.09	826	28.83	609	22.29	46	1.65	160	5.58	498.055	-2.73265	0.419918	-6.50759	7.63683e-11	1.31224e-09	Down	LOC_Os09g36250	K09422	_
LOC_Os03g31150	3527	638	6.08	473	4.25	469	4.41	1221	11.23	1995	17.89	973.35	1.72788	0.265531	6.50727	7.65271e-11	1.31405e-09	Ups	LOC_Os03g31150	_	_
LOC_Os02g05250	853	249	33.49	248	31.42	268	35.6	73	9.48	86	10.88	178.068	-1.49377	0.229562	-6.50701	7.66621e-11	1.31544e-09	Down	LOC_Os02g05250	_	molecular_function:oxidoreductase activity(GO:0016491);biological_process:metabolic process(GO:0008152)
LOC_Os01g65510	1457	71	2.85	138	5.22	137	5.43	1	0.04	11	0.42	67.1017	-3.77639	0.580593	-6.50435	7.80277e-11	1.33793e-09	Down	LOC_Os01g65510	_	molecular_function:protein binding(GO:0005515)
LOC_Os10g09684	817	68	4.87	58	3.91	53	3.75	0	0	0	0	33.8631	-5.68585	0.874329	-6.5031	7.86796e-11	1.34816e-09	Down	LOC_Os10g09684	_	_
LOC_Os02g54700	2427	511	24.17	615	27.4	458	21.39	1569	71.64	1247	55.49	905.027	1.5888	0.244362	6.50181	7.93618e-11	1.3589e-09	Ups	LOC_Os02g54700	K03248	molecular_function:nucleic acid binding(GO:0003676);cellular_component:eukaryotic translation initiation factor 3 complex(GO:0005852);cellular_component:cytoplasm(GO:0005737);molecular_function:translation initiation factor activity(GO:0003743)
LOC_Os04g49580	6062	150	3.32	108	2.25	176	3.85	535	11.44	461	9.61	296.172	1.92725	0.296457	6.50095	7.98131e-11	1.36567e-09	Ups	LOC_Os04g49580	K14771	biological_process:ribosome biogenesis(GO:0042254)
LOC_Os10g22380	4039	355	5.93	349	5.49	300	4.95	640	10.33	726	11.42	479.837	1.19153	0.183305	6.50026	8.01801e-11	1.37098e-09	Ups	LOC_Os10g22380	_	biological_process:tRNA aminoacylation for protein translation(GO:0006418);cellular_component:cytoplasm(GO:0005737);molecular_function:ATP binding(GO:0005524);molecular_function:aminoacyl-tRNA ligase activity(GO:0004812);molecular_function:nucleotide binding(GO:0000166);biological_process:tRNA aminoacylation(GO:0043039);molecular_function:ligase activity, forming aminoacyl-tRNA and related compou…
LOC_Os05g43374	4714	122	3.46	87	2.33	114	3.19	309	8.46	330	8.81	197.348	1.71239	0.263515	6.49825	8.12572e-11	1.38843e-09	Ups	LOC_Os05g43374	K06176	molecular_function:pseudouridine synthase activity(GO:0009982);biological_process:RNA modification(GO:0009451);molecular_function:RNA binding(GO:0003723);biological_process:pseudouridine synthesis(GO:0001522)
LOC_Os06g01980	5014	174	3.44	207	3.86	180	3.52	458	8.75	419	7.8	293.567	1.40101	0.215669	6.49608	8.24399e-11	1.40765e-09	Ups	LOC_Os06g01980	K14571	molecular_function:four-way junction helicase activity(GO:0009378);biological_process:DNA recombination(GO:0006310);biological_process:DNA repair(GO:0006281)
LOC_Os05g38230	3499	550	12.09	4098	84.86	3300	71.66	11	0.23	29	0.6	1478.11	-5.40753	0.832451	-6.49592	8.2526e-11	1.40814e-09	Down	LOC_Os05g38230	_	_
LOC_Os08g19310	2421	131	3.17	102	2.32	135	3.22	350	8.17	344	7.82	217.985	1.65197	0.254365	6.49448	8.3322e-11	1.42072e-09	Ups	LOC_Os08g19310	_	_
LOC_Os10g40824	2019	17	0.49	34	0.93	23	0.66	115	3.22	127	3.46	65.3123	2.40013	0.3699	6.48859	8.66417e-11	1.4763e-09	Ups	LOC_Os10g40824	_	_
LOC_Os04g47180	6361	1094	9.3	1090	8.72	1369	11.49	164	1.35	370	2.96	780.719	-1.97042	0.303873	-6.48435	8.91176e-11	1.51703e-09	Down	LOC_Os04g47180	_	_
LOC_Os03g50560	4200	108	1.8	413	6.49	415	6.83	8	0.13	26	0.41	180.939	-3.72058	0.573785	-6.48428	8.91563e-11	1.51703e-09	Down	LOC_Os03g50560	_	_
LOC_Os01g42490	6926	403	4.53	322	3.41	279	3.1	903	9.8	896	9.48	574.532	1.57949	0.243681	6.48177	9.06512e-11	1.54139e-09	Ups	LOC_Os01g42490	_	_
LOC_Os08g03650	6367	2154	39.68	2643	45.86	2575	46.85	985	17.52	1028	17.82	1816.01	-1.10036	0.169768	-6.48155	9.07836e-11	1.54256e-09	Down	LOC_Os08g03650	_	molecular_function:protein binding(GO:0005515)
LOC_Os04g27250	2963	946	14.99	496	7.4	613	9.59	2979	45.56	2689	40.08	1607.02	2.16445	0.333967	6.48103	9.10995e-11	1.54685e-09	Ups	LOC_Os04g27250	_	_
LOC_Os02g32030	5135	2767	49.68	3898	65.91	2607	46.22	10758	186.44	8261	139.53	5845.36	1.79136	0.276433	6.48029	9.15442e-11	1.55332e-09	Ups	LOC_Os02g32030	K03234	molecular_function:GTP binding(GO:0005525)
LOC_Os01g23610	9588	356	8.06	354	7.55	298	6.66	664	14.51	726	15.46	486.096	1.2125	0.187178	6.47778	9.30801e-11	1.57829e-09	Ups	LOC_Os01g23610	K00382	molecular_function:flavin adenine dinucleotide binding(GO:0050660);biological_process:tRNA processing(GO:0008033);biological_process:oxidation-reduction process(GO:0055114);molecular_function:oxidoreductase activity(GO:0016491);biological_process:cell redox homeostasis(GO:0045454)
LOC_Os08g14660	4926	71	1.72	77	1.76	61	1.46	175	4.1	236	5.39	126.151	1.69874	0.262298	6.4764	9.39389e-11	1.59066e-09	Ups	LOC_Os08g14660	K19199	molecular_function:protein binding(GO:0005515)
LOC_Os06g04610	5664	220	3.21	151	2.08	139	2.01	496	6.99	595	8.18	328.181	1.81092	0.279619	6.47639	9.39402e-11	1.59066e-09	Ups	LOC_Os06g04610	K02834	biological_process:rRNA processing(GO:0006364)
LOC_Os10g13694	6924	755	9.27	575	6.65	530	6.42	1436	17.01	1929	22.27	1062.92	1.57549	0.243291	6.47577	9.43326e-11	1.5962e-09	Ups	LOC_Os10g13694	_	_
LOC_Os07g16950	3824	276	6.36	218	4.73	177	4.03	877	19.51	671	14.55	461.257	1.93948	0.29953	6.47508	9.47616e-11	1.60168e-09	Ups	LOC_Os07g16950	K14831	_
LOC_Os02g34460	1809	385	25.2	405	24.96	312	20.17	1001	63.24	855	52.64	606.725	1.50678	0.232706	6.47504	9.4788e-11	1.60168e-09	Ups	LOC_Os02g34460	_	_
LOC_Os03g40110	6880	256	4.56	151	2.53	152	2.68	769	13.23	685	11.49	418.351	2.08846	0.322556	6.47472	9.49873e-11	1.60394e-09	Ups	LOC_Os03g40110	K14766	cellular_component:small-subunit processome(GO:0032040)
LOC_Os04g24410	8442	61	0.78	75	0.91	59	0.75	398	4.94	221	2.67	171.891	2.38922	0.3691	6.47309	9.60187e-11	1.62023e-09	Ups	LOC_Os04g24410	_	_
LOC_Os06g06600	4596	241	3.55	132	1.83	190	2.76	875	12.43	670	9.28	440.571	2.16814	0.335063	6.47086	9.74475e-11	1.64321e-09	Ups	LOC_Os06g06600	_	_
LOC_Os05g08640	2000	2212	67.83	2630	75.96	1434	43.43	174	5.15	465	13.41	1313.18	-2.49312	0.385428	-6.46844	9.90167e-11	1.66851e-09	Down	LOC_Os05g08640	_	molecular_function:transferase activity, transferring acyl groups other than amino-acyl groups(GO:0016747)
LOC_Os07g11490	2355	285	4.7	363	5.64	246	4.01	991	15.77	766	11.88	547.195	1.7293	0.267511	6.46439	1.01706e-10	1.71264e-09	Ups	LOC_Os07g11490	_	_
LOC_Os08g23110	5793	205	6.56	145	4.37	162	5.12	509	15.73	484	14.57	309.62	1.68958	0.261643	6.45759	1.06384e-10	1.79019e-09	Ups	LOC_Os08g23110	K01866	biological_process:tRNA aminoacylation for protein translation(GO:0006418);molecular_function:ATP binding(GO:0005524);molecular_function:aminoacyl-tRNA ligase activity(GO:0004812);molecular_function:nucleotide binding(GO:0000166)
LOC_Os12g11220	791	112	8.28	49	3.41	50	3.65	0	0	0	0	40.3499	-5.71686	0.885676	-6.4548	1.08365e-10	1.82226e-09	Down	LOC_Os12g11220	_	_
LOC_Os04g25990	3340	86	3.46	93	3.52	78	3.1	11	0.43	11	0.42	53.1419	-2.67521	0.414691	-6.4511	1.11044e-10	1.86603e-09	Down	LOC_Os04g25990	K07442	cellular_component:tRNA (m1A) methyltransferase complex(GO:0031515);biological_process:tRNA methylation(GO:0030488);molecular_function:tRNA (adenine-N1-)-methyltransferase activity(GO:0016429)
LOC_Os05g38470	4741	136	2.7	200	3.74	201	3.94	19	0.36	41	0.77	113.212	-2.34814	0.364037	-6.45027	1.11648e-10	1.87489e-09	Down	LOC_Os05g38470	_	_
LOC_Os02g39340	3739	379	12.61	481	15.07	369	12.12	743	23.86	938	29.35	586.858	1.19801	0.185735	6.45008	1.11789e-10	1.87596e-09	Ups	LOC_Os02g39340	_	_
LOC_Os04g43140	6127	245	5.17	173	3.44	183	3.81	686	13.98	574	11.4	385.02	1.80274	0.279515	6.44953	1.12195e-10	1.88149e-09	Ups	LOC_Os04g43140	K14805	molecular_function:hydrolase activity(GO:0016787);molecular_function:ATP binding(GO:0005524);molecular_function:DNA binding(GO:0003677)
LOC_Os01g73160	1835	99	10.73	138	14.08	98	10.49	400	41.84	316	32.21	217.259	1.84354	0.285949	6.4471	1.14012e-10	1.91064e-09	Ups	LOC_Os01g73160	K02947	_
LOC_Os01g69060	5290	1154	36.28	1002	29.67	1422	44.15	3435	104.25	3064	90.63	2070.4	1.60703	0.249316	6.44574	1.1504e-10	1.92654e-09	Ups	LOC_Os01g69060	_	_
LOC_Os02g56030	1641	177	8.28	215	9.47	184	8.5	394	17.79	420	18.48	281.802	1.25159	0.194187	6.44525	1.15409e-10	1.93048e-09	Ups	LOC_Os02g56030	_	_
LOC_Os11g05556	4465	1489	31.28	1891	37.42	2136	44.32	6212	125.98	4678	92.46	3389	1.73768	0.269608	6.44522	1.15433e-10	1.93048e-09	Ups	LOC_Os11g05556	K03106	biological_process:SRP-dependent cotranslational protein targeting to membrane(GO:0006614);molecular_function:GTP binding(GO:0005525);cellular_component:signal recognition particle(GO:0048500);molecular_function:7S RNA binding(GO:0008312)
LOC_Os07g40986	10023	41	1.72	73	2.89	74	3.07	1	0.04	1	0.04	35.6226	-4.77359	0.740661	-6.44504	1.15569e-10	1.93143e-09	Down	LOC_Os07g40986	_	molecular_function:coenzyme binding(GO:0050662);molecular_function:catalytic activity(GO:0003824)
LOC_Os06g41990	10259	2340	27.28	2682	29.45	2877	33.12	8011	90.15	6084	66.72	4530.38	1.59581	0.24771	6.44225	1.17716e-10	1.96596e-09	Ups	LOC_Os06g41990	_	_
LOC_Os03g26229	2366	73	4.31	75	4.17	47	2.74	3	0.17	0	0	37.4911	-4.49283	0.697529	-6.44107	1.18633e-10	1.97992e-09	Down	LOC_Os03g26229	_	_
LOC_Os11g43790	846	148	11.17	115	8.18	35	2.61	1	0.07	2	0.14	57.2041	-4.86023	0.754734	-6.43967	1.19735e-10	1.99695e-09	Down	LOC_Os11g43790	_	_
LOC_Os02g04700	3875	519	10.7	425	8.26	364	7.41	95	1.89	136	2.64	296.294	-1.73197	0.268977	-6.43908	1.20203e-10	2.00338e-09	Down	LOC_Os02g04700	K01876	molecular_function:nucleic acid binding(GO:0003676);biological_process:tRNA aminoacylation for protein translation(GO:0006418);molecular_function:ATP binding(GO:0005524);molecular_function:aminoacyl-tRNA ligase activity(GO:0004812);molecular_function:nucleotide binding(GO:0000166)
LOC_Os04g37600	4966	75	2.38	145	4.34	77	2.42	453	13.9	375	11.21	233.669	2.20589	0.342585	6.43897	1.2029e-10	2.00346e-09	Ups	LOC_Os04g37600	K15102	_
LOC_Os02g32580	1226	977	51.92	695	34.79	488	25.61	110	5.64	163	8.15	467.557	-2.19129	0.340365	-6.43806	1.21012e-10	2.01411e-09	Down	LOC_Os02g32580	_	_
LOC_Os09g33460	2091	429	7.74	633	10.76	634	11.3	17	0.3	91	1.55	340.058	-3.0955	0.481012	-6.43539	1.23159e-10	2.04845e-09	Down	LOC_Os09g33460	_	_
LOC_Os11g14220	2885	4502	146.74	8242	253.03	8463	272.43	1209	38.04	1885	57.8	4618.37	-1.98325	0.308232	-6.43427	1.2407e-10	2.06219e-09	Down	LOC_Os11g14220	K07374	molecular_function:GTPase activity(GO:0003924);biological_process:microtubule-based process(GO:0007017);cellular_component:microtubule(GO:0005874)
LOC_Os06g09679	4596	1155	39.66	1858	60.09	1340	45.44	3356	111.24	3933	127.05	2362.85	1.49029	0.231674	6.43273	1.25334e-10	2.08179e-09	Ups	LOC_Os06g09679	_	biological_process:protein folding(GO:0006457);cellular_component:cytoplasm(GO:0005737)
LOC_Os05g01110	2460	1161	80.39	2355	153.58	1647	112.62	7492	500.77	5739	373.84	3820.18	2.09956	0.326406	6.43234	1.25652e-10	2.08468e-09	Ups	LOC_Os05g01110	K02902	biological_process:translation(GO:0006412);cellular_component:ribosome(GO:0005840);cellular_component:intracellular(GO:0005622);molecular_function:structural constituent of ribosome(GO:0003735)
LOC_Os01g62210	2609	48	2.68	76	4	41	2.26	367	19.78	220	11.56	158.786	2.53763	0.394513	6.43231	1.25679e-10	2.08468e-09	Ups	LOC_Os01g62210	K02879	biological_process:translation(GO:0006412);cellular_component:ribosome(GO:0005840);cellular_component:intracellular(GO:0005622);molecular_function:structural constituent of ribosome(GO:0003735)
LOC_Os06g44500	1991	2117	62.21	2407	66.62	2286	66.34	610	17.3	994	27.48	1618.61	-1.3333	0.207304	-6.43162	1.26251e-10	2.09274e-09	Down	LOC_Os06g44500	_	molecular_function:oxidoreductase activity(GO:0016491);biological_process:metabolic process(GO:0008152);molecular_function:protein binding(GO:0005515);molecular_function:intramolecular lyase activity(GO:0016872)
LOC_Os09g25550	3548	375	6.41	327	5.27	414	6.99	1431	23.63	962	15.48	729.947	1.84936	0.287558	6.43127	1.2654e-10	2.09612e-09	Ups	LOC_Os09g25550	_	biological_process:cell cycle(GO:0007049);cellular_component:nucleus(GO:0005634)
LOC_Os04g42380	2278	183	12.21	226	14.2	168	11.07	577	37.16	473	29.69	334.578	1.61871	0.251726	6.43044	1.27237e-10	2.10622e-09	Ups	LOC_Os04g42380	K02949	biological_process:translation(GO:0006412);cellular_component:ribosome(GO:0005840);cellular_component:intracellular(GO:0005622);molecular_function:structural constituent of ribosome(GO:0003735)
LOC_Os01g06020	5040	488	19.11	199	7.34	357	13.81	1697	64.15	1755	64.66	935.65	2.39384	0.372381	6.42848	1.2889e-10	2.13214e-09	Ups	LOC_Os01g06020	K01876	biological_process:tRNA aminoacylation for protein translation(GO:0006418);molecular_function:ATP binding(GO:0005524);molecular_function:aminoacyl-tRNA ligase activity(GO:0004812);molecular_function:nucleotide binding(GO:0000166);molecular_function:ligase activity(GO:0016874)
LOC_Os03g21490	3948	773	21.04	555	14.22	714	19.19	2225	58.45	1816	46.49	1257.04	1.72568	0.268529	6.42642	1.30642e-10	2.15966e-09	Ups	LOC_Os03g21490	K09013	molecular_function:ATPase activity(GO:0016887);molecular_function:ATP binding(GO:0005524)
LOC_Os09g08990	2993	63	1.93	157	4.53	76	2.3	0	0	6	0.17	56.2945	-4.29745	0.668761	-6.42599	1.31018e-10	2.16442e-09	Down	LOC_Os09g08990	_	biological_process:oxidation-reduction process(GO:0055114);molecular_function:heme binding(GO:0020037);molecular_function:oxidoreductase activity, acting on paired donors, with incorporation or reduction of molecular oxygen(GO:0016705);molecular_function:iron ion binding(GO:0005506)
LOC_Os08g03350	5275	814	25.25	1030	30.09	748	22.92	218	6.53	337	9.84	603.978	-1.46093	0.227379	-6.42511	1.31774e-10	2.17543e-09	Down	LOC_Os08g03350	_	_
LOC_Os02g52390	8219	2579	32.2	2368	27.85	2790	34.4	23650	285.05	8564	100.6	8596.86	2.75326	0.428549	6.42462	1.32198e-10	2.18096e-09	Ups	LOC_Os02g52390	K06972	biological_process:proteolysis(GO:0006508)
LOC_Os01g57280	6479	174	1.12	142	0.86	162	1.03	368	2.28	401	2.42	254.137	1.42597	0.221972	6.4241	1.32651e-10	2.18694e-09	Ups	LOC_Os01g57280	_	molecular_function:ADP binding(GO:0043531)
LOC_Os07g36630	5069	37	0.72	114	2.1	272	5.25	2	0.04	2	0.04	79.8608	-4.89877	0.763114	-6.41945	1.3677e-10	2.25334e-09	Down	LOC_Os07g36630	_	biological_process:cellulose biosynthetic process(GO:0030244);molecular_function:cellulose synthase (UDP-forming) activity(GO:0016760);cellular_component:membrane(GO:0016020)
LOC_Os07g45300	4860	35	1.93	35	1.82	38	2.07	139	7.39	128	6.63	77.589	2.02698	0.315824	6.41808	1.38003e-10	2.27211e-09	Ups	LOC_Os07g45300	K17426	_
LOC_Os09g29890	4408	1767	16.4	1876	16.4	1733	15.88	579	5.19	850	7.42	1314.15	-1.15894	0.180608	-6.41686	1.3911e-10	2.28879e-09	Down	LOC_Os09g29890	_	molecular_function:phosphotransferase activity, alcohol group as acceptor(GO:0016773)
LOC_Os08g10550	5584	308	5.29	740	11.98	802	13.61	70	1.16	108	1.75	382.663	-2.52814	0.394089	-6.41516	1.40671e-10	2.31293e-09	Down	LOC_Os08g10550	_	biological_process:potassium ion transmembrane transport(GO:0071805);cellular_component:membrane(GO:0016020);molecular_function:potassium ion transmembrane transporter activity(GO:0015079)
LOC_Os07g09675	3240	65	1.17	57	0.97	49	0.87	0	0	0	0	32.3392	-5.62776	0.877385	-6.41425	1.4152e-10	2.3253e-09	Down	LOC_Os07g09675	_	_
LOC_Os11g24610	1150	151	8.35	352	18.33	163	8.9	1450	77.41	937	48.75	642.618	2.55221	0.397974	6.413	1.42682e-10	2.34283e-09	Ups	LOC_Os11g24610	K02923	biological_process:translation(GO:0006412);cellular_component:ribosome(GO:0005840);cellular_component:intracellular(GO:0005622);molecular_function:structural constituent of ribosome(GO:0003735)
LOC_Os03g18729	573	165	32.18	152	27.92	121	23.31	2	0.38	19	3.49	86.977	-3.42637	0.534305	-6.41275	1.42918e-10	2.34512e-09	Down	LOC_Os03g18729	_	molecular_function:oxidoreductase activity(GO:0016491);biological_process:metabolic process(GO:0008152)
LOC_Os11g23880	4941	433	7.13	340	5.27	264	4.29	882	14.01	1445	22.37	684.032	1.86094	0.290358	6.40912	1.4636e-10	2.39999e-09	Ups	LOC_Os11g23880	_	_
LOC_Os01g48210	5743	254	5.64	278	5.82	246	5.4	594	12.74	543	11.35	390.327	1.30506	0.20365	6.40838	1.47072e-10	2.41005e-09	Ups	LOC_Os01g48210	K03514	molecular_function:nucleotidyltransferase activity(GO:0016779)
LOC_Os01g54240	7833	189	3.52	212	3.72	186	3.42	428	7.7	420	7.36	291.839	1.28529	0.200701	6.40401	1.51353e-10	2.47736e-09	Ups	LOC_Os01g54240	_	_
LOC_Os03g05806	5019	249	4.49	311	5.28	251	4.47	562	9.78	1103	18.7	499.022	1.7402	0.271738	6.40398	1.51383e-10	2.47736e-09	Ups	LOC_Os03g05806	_	molecular_function:RNA binding(GO:0003723);molecular_function:pseudouridine synthase activity(GO:0009982);biological_process:RNA modification(GO:0009451);biological_process:pseudouridine synthesis(GO:0001522)
LOC_Os01g19140	4534	328	12.94	265	9.85	316	12.31	857	32.64	725	26.91	512.133	1.54821	0.241773	6.40358	1.51775e-10	2.4821e-09	Ups	LOC_Os01g19140	K01409	_
LOC_Os02g27470	8147	442	8.48	447	8.08	468	8.87	824	15.26	854	15.41	613.869	1.06173	0.165839	6.40219	1.53163e-10	2.50313e-09	Ups	LOC_Os02g27470	_	_
LOC_Os05g35200	5338	344	4.66	1056	13.47	1641	21.95	77	1.01	95	1.21	603.558	-3.17902	0.496656	-6.40084	1.54528e-10	2.52376e-09	Down	LOC_Os05g35200	_	_
LOC_Os01g21820	12952	3027	50.66	2321	36.58	2721	44.97	7333	118.47	6635	104.47	4523.35	1.53607	0.239994	6.40048	1.54893e-10	2.52801e-09	Ups	LOC_Os01g21820	K03070	biological_process:protein import(GO:0017038);cellular_component:membrane(GO:0016020);molecular_function:ATP binding(GO:0005524)
LOC_Os07g32020	2402	3339	81.33	2134	48.96	2331	56.07	122	2.87	470	10.77	1603.14	-2.89011	0.45173	-6.39788	1.57549e-10	2.56966e-09	Down	LOC_Os07g32020	_	molecular_function:transferase activity, transferring hexosyl groups(GO:0016758);biological_process:metabolic process(GO:0008152)
LOC_Os03g54063	2434	171	2.56	248	3.49	254	3.75	490	7.07	595	8.37	356.284	1.43264	0.224029	6.3949	1.60649e-10	2.61847e-09	Ups	LOC_Os03g54063	_	molecular_function:oxidoreductase activity(GO:0016491);biological_process:metabolic process(GO:0008152);molecular_function:protein binding(GO:0005515)
LOC_Os01g34620	4396	165	2.03	270	3.13	241	2.93	590	7.01	596	6.9	379.887	1.56195	0.244259	6.39465	1.60912e-10	2.62099e-09	Ups	LOC_Os01g34620	_	biological_process:cell redox homeostasis(GO:0045454);molecular_function:protein disulfide oxidoreductase activity(GO:0015035);molecular_function:electron carrier activity(GO:0009055)
LOC_Os01g71970	1931	857	32.48	788	28.12	673	25.19	240	8.78	305	10.87	553.352	-1.32698	0.207581	-6.39256	1.6313e-10	2.65535e-09	Down	LOC_Os01g71970	_	cellular_component:nucleus(GO:0005634);molecular_function:transcription factor binding transcription factor activity(GO:0000989)
LOC_Os05g33810	9296	2340	44.96	2199	39.8	2313	43.89	5973	110.79	4951	89.5	3644.45	1.43016	0.223732	6.39228	1.63426e-10	2.6584e-09	Ups	LOC_Os05g33810	_	cellular_component:nucleus(GO:0005634);molecular_function:DNA binding(GO:0003677)
LOC_Os01g29610	6942	170	13	151	10.88	160	12.09	412	30.42	379	27.27	260.416	1.4662	0.229428	6.39067	1.65161e-10	2.68483e-09	Ups	LOC_Os01g29610	_	_
LOC_Os08g01770	3379	3647	91.82	5107	121.09	5197	129.21	18163	441.42	12259	290.36	9217.28	1.88057	0.294277	6.39048	1.65371e-10	2.68645e-09	Ups	LOC_Os08g01770	K00939	molecular_function:nucleobase-containing compound kinase activity(GO:0019205);biological_process:nucleobase-containing compound metabolic process(GO:0006139);molecular_function:ATP binding(GO:0005524)
LOC_Os06g42030	7685	505	5.04	526	4.94	389	3.83	142	1.37	153	1.44	330.685	-1.48979	0.233213	-6.38812	1.67937e-10	2.72632e-09	Down	LOC_Os06g42030	K03549	biological_process:potassium ion transmembrane transport(GO:0071805);cellular_component:membrane(GO:0016020);molecular_function:potassium ion transmembrane transporter activity(GO:0015079)
LOC_Os05g37730	2202	557	15.54	607	15.95	673	18.54	211	5.68	172	4.51	428.572	-1.47019	0.230168	-6.38746	1.68666e-10	2.73634e-09	Down	LOC_Os05g37730	_	_
LOC_Os03g56241	1872	185	18.79	437	41.81	331	33.2	1590	155.91	1171	111.9	774.55	2.26582	0.354741	6.38725	1.689e-10	2.73831e-09	Ups	LOC_Os03g56241	K02980	biological_process:translation(GO:0006412);cellular_component:ribosome(GO:0005840);cellular_component:intracellular(GO:0005622);molecular_function:structural constituent of ribosome(GO:0003735)
LOC_Os06g46000	2624	878	28.18	1183	35.76	1047	33.19	304	9.42	446	13.47	741.7	-1.28981	0.201953	-6.38669	1.69516e-10	2.74648e-09	Down	LOC_Os06g46000	K07375	molecular_function:GTPase activity(GO:0003924);biological_process:microtubule-based process(GO:0007017);cellular_component:microtubule(GO:0005874)
LOC_Os10g33874	5163	238	4.27	231	3.9	237	4.2	432	7.48	498	8.41	330.783	1.14498	0.179341	6.38439	1.72086e-10	2.78626e-09	Ups	LOC_Os10g33874	_	_
LOC_Os12g12580	2419	5950	181.31	6409	183.94	7325	220.45	2488	73.19	2426	69.55	4759.74	-1.225	0.191967	-6.38131	1.75579e-10	2.84094e-09	Down	LOC_Os12g12580	_	biological_process:oxidation-reduction process(GO:0055114);molecular_function:oxidoreductase activity(GO:0016491);molecular_function:zinc ion binding(GO:0008270)
LOC_Os07g13460	5879	312	8.82	361	9.61	283	7.9	626	17.08	672	17.87	456.487	1.19406	0.187139	6.38062	1.76367e-10	2.8518e-09	Ups	LOC_Os07g13460	_	molecular_function:exonuclease activity(GO:0004527);molecular_function:nucleic acid binding(GO:0003676)
LOC_Os06g11180	7434	149	3.6	166	3.78	151	3.61	928	21.67	455	10.35	391.183	2.30365	0.361127	6.37904	1.782e-10	2.87953e-09	Ups	LOC_Os06g11180	_	molecular_function:oxidoreductase activity(GO:0016491);biological_process:metabolic process(GO:0008152);molecular_function:protein binding(GO:0005515);molecular_function:intramolecular lyase activity(GO:0016872)
LOC_Os03g29260	4490	262	8.93	276	8.86	249	8.38	749	24.64	588	18.85	436.684	1.52271	0.238765	6.37745	1.8006e-10	2.90766e-09	Ups	LOC_Os03g29260	K03232	biological_process:translational elongation(GO:0006414);cellular_component:eukaryotic translation elongation factor 1 complex(GO:0005853);molecular_function:translation elongation factor activity(GO:0003746)
LOC_Os07g14350	5864	281	8.51	186	5.31	282	8.44	649	18.98	812	23.15	451.347	1.68221	0.263818	6.37641	1.81284e-10	2.92549e-09	Ups	LOC_Os07g14350	_	biological_process:methylation(GO:0032259);molecular_function:methyltransferase activity(GO:0008168)
LOC_Os02g12740	4129	99	3.47	80	2.64	100	3.46	247	8.36	265	8.74	161.84	1.60963	0.252468	6.37557	1.82278e-10	2.93958e-09	Ups	LOC_Os02g12740	K05290	molecular_function:peptidase activity(GO:0008233);biological_process:proteolysis(GO:0006508);cellular_component:GPI-anchor transamidase complex(GO:0042765);biological_process:attachment of GPI anchor to protein(GO:0016255);molecular_function:GPI-anchor transamidase activity(GO:0003923)
LOC_Os04g39270	3545	722	26.85	856	29.99	830	30.49	1692	60.75	1561	54.62	1150.23	1.19615	0.18767	6.37368	1.84543e-10	2.97414e-09	Ups	LOC_Os04g39270	K01609	molecular_function:indole-3-glycerol-phosphate synthase activity(GO:0004425)
LOC_Os10g32500	2553	3	0.16	14	0.71	12	0.64	116	6.02	86	4.35	49.0316	3.35975	0.527207	6.37274	1.85685e-10	2.99057e-09	Ups	LOC_Os10g32500	_	_
LOC_Os01g13760	8915	666	7.41	634	6.65	642	7.06	1059	11.38	1264	13.23	859.381	1.00601	0.157876	6.37218	1.86355e-10	2.99938e-09	Ups	LOC_Os01g13760	K09510	_
LOC_Os10g32920	2014	782	70.39	798	67.65	483	42.94	2953	256.59	2131	180.46	1489.18	2.03537	0.319492	6.37066	1.88215e-10	3.02733e-09	Ups	LOC_Os10g32920	K02894	biological_process:translation(GO:0006412);cellular_component:ribosome(GO:0005840);molecular_function:structural constituent of ribosome(GO:0003735)
LOC_Os01g47256	3786	44	0.8	48	0.82	65	1.17	384	6.73	197	3.36	156.83	2.58818	0.40633	6.36964	1.89476e-10	3.04391e-09	Ups	LOC_Os01g47256	K03681	molecular_function:RNA binding(GO:0003723);cellular_component:exosome (RNase complex)(GO:0000178)
LOC_Os09g14700	2918	49	2.16	97	4.03	73	3.18	3	0.13	5	0.21	42.6046	-3.67461	0.576896	-6.36962	1.89496e-10	3.04391e-09	Down	LOC_Os09g14700	K10712	biological_process:oxidation-reduction process(GO:0055114);molecular_function:oxidoreductase activity, acting on single donors with incorporation of molecular oxygen, incorporation of two atoms of oxygen(GO:0016702)
LOC_Os02g08380	3405	640	39.84	1011	59.27	694	42.66	1703	102.33	2522	147.68	1328.12	1.57859	0.247862	6.36885	1.90455e-10	3.05731e-09	Ups	LOC_Os02g08380	_	_
LOC_Os01g56420	856	34	2.32	25	1.61	19	1.28	345	22.76	132	8.49	120.283	3.21701	0.505133	6.36864	1.90715e-10	3.05947e-09	Ups	LOC_Os01g56420	K14686	biological_process:copper ion transmembrane transport(GO:0035434);cellular_component:integral component of membrane(GO:0016021);molecular_function:copper ion transmembrane transporter activity(GO:0005375)
LOC_Os09g39970	8389	601	10.32	382	6.18	651	11.04	1546	25.62	1953	31.54	1050.41	1.80882	0.284134	6.36607	1.93936e-10	3.10909e-09	Ups	LOC_Os09g39970	_	_
LOC_Os08g13380	741	47	3.71	54	4.02	65	5.07	0	0	0	0	31.25	-5.59245	0.878762	-6.36401	1.96549e-10	3.14891e-09	Down	LOC_Os08g13380	_	_
LOC_Os01g71620	7591	1053	11.74	934	9.81	1216	13.39	2097	22.57	2543	26.68	1588.62	1.27457	0.200298	6.36335	1.974e-10	3.16047e-09	Ups	LOC_Os01g71620	_	_
LOC_Os06g33880	1071	53	2.9	82	4.22	103	5.56	2	0.11	7	0.36	46.4747	-3.65081	0.573861	-6.36183	1.99368e-10	3.18989e-09	Down	LOC_Os06g33880	_	_
LOC_Os06g34390	1509	65	2.52	59	2.15	61	2.34	0	0	5	0.18	35.9379	-4.00325	0.629304	-6.36139	1.99934e-10	3.19685e-09	Down	LOC_Os06g34390	_	molecular_function:zinc ion binding(GO:0008270);molecular_function:protein binding(GO:0005515)
LOC_Os07g47970	2157	87	2.36	142	3.63	175	4.69	6	0.16	19	0.48	80.843	-3.09588	0.486717	-6.36074	2.00788e-10	3.20841e-09	Down	LOC_Os07g47970	_	_
LOC_Os02g05030	5948	1020	35.35	881	28.76	1250	42.79	3669	122.76	2776	90.52	1987.07	1.77841	0.27964	6.35963	2.02243e-10	3.22953e-09	Ups	LOC_Os02g05030	_	molecular_function:sucrose-phosphate phosphatase activity(GO:0050307);biological_process:sucrose biosynthetic process(GO:0005986)
LOC_Os04g52361	1939	196	14.42	287	19.89	152	11.05	894	63.51	670	46.39	456.993	2.03957	0.320918	6.35544	2.0783e-10	3.31659e-09	Ups	LOC_Os04g52361	K02949	biological_process:translation(GO:0006412);cellular_component:ribosome(GO:0005840);cellular_component:intracellular(GO:0005622);molecular_function:structural constituent of ribosome(GO:0003735)
LOC_Os03g04990	4203	1249	21.52	1289	20.92	1458	24.81	358	5.95	575	9.32	949.061	-1.34561	0.211789	-6.35355	2.10408e-10	3.35552e-09	Down	LOC_Os03g04990	_	_
LOC_Os11g34180	4806	402	14.65	491	16.85	549	19.75	1180	41.5	1056	36.19	750.94	1.39182	0.219093	6.35264	2.11651e-10	3.37315e-09	Ups	LOC_Os11g34180	_	cellular_component:membrane(GO:0016020)
LOC_Os04g31520	714	21	1.72	96	7.41	190	15.38	0	0	0	0	57.195	-5.75814	0.906585	-6.35147	2.13273e-10	3.39678e-09	Down	LOC_Os04g31520	_	_
LOC_Os10g32110	1597	174	6.37	394	13.6	235	8.5	29	1.03	49	1.69	166.084	-2.51484	0.396214	-6.34717	2.19317e-10	3.49076e-09	Down	LOC_Os10g32110	_	_
LOC_Os06g34650	874	50	3.35	66	4.16	83	5.49	1	0.06	5	0.31	38.6076	-3.88524	0.612151	-6.34686	2.19752e-10	3.4954e-09	Down	LOC_Os06g34650	_	molecular_function:zinc ion binding(GO:0008270);molecular_function:protein binding(GO:0005515)
LOC_Os03g40690	4329	19	0.36	8	0.14	11	0.2	117	2.12	89	1.57	51.7344	3.03587	0.478463	6.34505	2.22347e-10	3.53437e-09	Ups	LOC_Os03g40690	K17964	_
LOC_Os01g68790	2156	75	1.45	105	1.92	70	1.34	412	7.71	265	4.83	194.029	2.1718	0.342462	6.34173	2.27197e-10	3.60912e-09	Ups	LOC_Os01g68790	_	molecular_function:nucleic acid binding(GO:0003676)
LOC_Os11g36200	3927	28	0.21	24	0.17	33	0.25	142	1.05	115	0.83	71.4129	2.29872	0.362493	6.34143	2.27637e-10	3.61375e-09	Ups	LOC_Os11g36200	_	molecular_function:protein binding(GO:0005515)
LOC_Os07g37640	5847	134	1.67	127	1.49	111	1.37	364	4.39	315	3.7	216.118	1.61443	0.254653	6.33972	2.30185e-10	3.65183e-09	Ups	LOC_Os07g37640	K11373	_
LOC_Os08g32690	5935	166	6.08	146	5.03	84	3.04	734	25.94	492	16.95	340.897	2.33842	0.368884	6.33918	2.30997e-10	3.66232e-09	Ups	LOC_Os08g32690	_	_
LOC_Os05g37970	3164	142	2.1	249	3.47	152	2.22	2	0.03	21	0.29	106.211	-3.55636	0.561099	-6.3382	2.32467e-10	3.68295e-09	Down	LOC_Os05g37970	_	biological_process:response to stress(GO:0006950)
LOC_Os02g06770	2982	43	1.97	89	3.85	30	1.36	443	19.64	294	12.7	190.16	2.84857	0.449436	6.33811	2.326e-10	3.68295e-09	Ups	LOC_Os02g06770	_	_
LOC_Os05g05140	3528	2267	48.51	2501	50.41	2350	49.67	13088	270.38	6581	132.5	5652.24	2.20782	0.348433	6.33644	2.35142e-10	3.72079e-09	Ups	LOC_Os05g05140	_	_
LOC_Os02g04970	13837	153	1.83	141	1.59	116	1.37	395	4.56	356	4	238.548	1.61666	0.255201	6.33485	2.37574e-10	3.75684e-09	Ups	LOC_Os02g04970	K14303	_
LOC_Os06g30130	3013	1525	36.81	1281	29.12	1171	27.91	108	2.52	331	7.52	842.548	-2.39567	0.378206	-6.33429	2.3844e-10	3.76809e-09	Down	LOC_Os06g30130	_	biological_process:protein phosphorylation(GO:0006468);molecular_function:protein kinase activity(GO:0004672)
LOC_Os01g59180	4575	536	9.69	947	16.12	513	9.16	65	1.13	155	2.64	418.929	-2.37124	0.374389	-6.33364	2.3945e-10	3.7816e-09	Down	LOC_Os01g59180	_	molecular_function:protein binding(GO:0005515)
LOC_Os07g08170	5380	187	5.04	86	2.18	98	2.61	884	23.02	562	14.26	385.15	2.62842	0.41504	6.33294	2.40532e-10	3.79623e-09	Ups	LOC_Os07g08170	K04499	molecular_function:ATP binding(GO:0005524);molecular_function:DNA helicase activity(GO:0003678);molecular_function:ATP-dependent 5'-3' DNA helicase activity(GO:0043141)
LOC_Os10g22170	3965	73	1.97	73	1.85	35	0.93	286	7.44	270	6.84	153.212	2.31333	0.365314	6.33245	2.41294e-10	3.8058e-09	Ups	LOC_Os10g22170	_	_
LOC_Os09g24690	1954	354	29.34	286	22.32	206	16.86	1389	111.12	899	70.09	657.254	2.15981	0.341162	6.33074	2.43991e-10	3.84585e-09	Ups	LOC_Os09g24690	K02915	biological_process:translation(GO:0006412);cellular_component:ribosome(GO:0005840);cellular_component:intracellular(GO:0005622);molecular_function:structural constituent of ribosome(GO:0003735)
LOC_Os05g48840	936	100	6.25	119	7.01	75	4.63	0	0	10	0.59	57.3139	-3.7877	0.598631	-6.32727	2.49531e-10	3.93064e-09	Down	LOC_Os05g48840	_	_
LOC_Os03g62910	7996	1133	13.78	923	10.57	939	11.28	2493	29.27	2300	26.32	1593.87	1.42614	0.225438	6.32609	2.51449e-10	3.95829e-09	Ups	LOC_Os03g62910	_	_
LOC_Os04g57440	4239	497	8.78	1164	19.36	848	14.79	142	2.42	188	3.12	537.656	-2.10762	0.333188	-6.32563	2.522e-10	3.96756e-09	Down	LOC_Os04g57440	_	molecular_function:cysteine-type peptidase activity(GO:0008234);biological_process:proteolysis(GO:0006508)
LOC_Os01g46130	4223	340	15.21	593	24.98	505	22.31	35	1.51	107	4.5	298.336	-2.52219	0.398828	-6.32399	2.54888e-10	4.00726e-09	Down	LOC_Os01g46130	_	_
LOC_Os07g22390	4377	935	19.88	1166	23.35	1343	28.2	2263	46.44	2750	55	1710.16	1.28718	0.203598	6.32216	2.57939e-10	4.05262e-09	Ups	LOC_Os07g22390	_	_
LOC_Os01g48130	4674	141	4.74	265	8.39	295	9.79	2	0.06	24	0.76	136.352	-3.70708	0.586536	-6.3203	2.61048e-10	4.09883e-09	Down	LOC_Os01g48130	_	biological_process:regulation of transcription, DNA-templated(GO:0006355);molecular_function:DNA binding(GO:0003677)
LOC_Os11g01020	3551	53	1.08	56	1.08	50	1.01	0	0	0	0	29.9789	-5.55663	0.879454	-6.31828	2.64496e-10	4.15029e-09	Down	LOC_Os11g01020	K12881	molecular_function:nucleic acid binding(GO:0003676)
LOC_Os12g02340	1616	14355	546.8	13983	501.65	11322	425.92	3939	144.84	5454	195.45	9469.08	-1.32075	0.209086	-6.31678	2.67065e-10	4.1879e-09	Down	LOC_Os12g02340	_	molecular_function:oxidoreductase activity(GO:0016491);biological_process:metabolic process(GO:0008152)
LOC_Os04g50660	6586	184	3.37	104	1.8	147	2.66	650	11.51	497	8.58	330.297	2.11287	0.334499	6.31653	2.67501e-10	4.19205e-09	Ups	LOC_Os04g50660	K14555	cellular_component:small-subunit processome(GO:0032040);biological_process:rRNA processing(GO:0006364);molecular_function:protein binding(GO:0005515)
LOC_Os04g58734	2035	67	3.82	101	5.42	86	4.84	0	0	9	0.48	49.4154	-3.73324	0.591218	-6.31449	2.71048e-10	4.24219e-09	Down	LOC_Os04g58734	_	_
LOC_Os08g44530	4531	91	2.4	130	3.22	84	2.18	254	6.46	340	8.42	182.672	1.68856	0.267433	6.31395	2.71997e-10	4.25431e-09	Ups	LOC_Os08g44530	K01687	biological_process:metabolic process(GO:0008152);molecular_function:catalytic activity(GO:0003824)
LOC_Os01g55290	4217	426	5.12	280	3.17	248	2.94	953	11.05	1135	12.82	624.179	1.8391	0.291351	6.31232	2.74887e-10	4.29676e-09	Ups	LOC_Os01g55290	_	_
LOC_Os03g24910	3694	101	4.31	69	2.77	111	4.67	2	0.08	11	0.44	55.8787	-3.44423	0.545905	-6.30921	2.80466e-10	4.38116e-09	Down	LOC_Os03g24910	_	molecular_function:sulfotransferase activity(GO:0008146)
LOC_Os03g38000	2537	924	30.07	1457	44.65	968	31.11	3653	114.75	2972	90.99	2054.3	1.73912	0.275674	6.30862	2.81538e-10	4.39291e-09	Ups	LOC_Os03g38000	K02985	molecular_function:RNA binding(GO:0003723)
LOC_Os01g01360	2503	326	7.62	618	13.61	489	11.29	76	1.71	130	2.86	311.069	-2.00264	0.317447	-6.3086	2.81578e-10	4.39291e-09	Down	LOC_Os01g01360	_	cellular_component:membrane(GO:0016020);biological_process:transport(GO:0006810);molecular_function:transporter activity(GO:0005215)
LOC_Os11g42510	7053	569	14.98	512	12.69	486	12.63	3104	78.86	1499	37.12	1306.46	2.28567	0.362455	6.30607	2.86209e-10	4.4623e-09	Ups	LOC_Os11g42510	_	_
LOC_Os08g20420	3581	6	0.18	2	0.06	4	0.12	89	2.57	47	1.32	32.055	3.88708	0.61648	6.30528	2.8767e-10	4.48221e-09	Ups	LOC_Os08g20420	K03715	molecular_function:transferase activity, transferring hexosyl groups(GO:0016758);biological_process:glycolipid biosynthetic process(GO:0009247)
LOC_Os05g06770	859	755	51.42	999	64.09	660	44.4	2727	179.3	2061	132.07	1487.61	1.74296	0.276436	6.30513	2.87945e-10	4.48364e-09	Ups	LOC_Os05g06770	K02977	biological_process:translation(GO:0006412);cellular_component:ribosome(GO:0005840);molecular_function:structural constituent of ribosome(GO:0003735)
LOC_Os12g19470	2281	41388	563.15	48729	624.47	48012	645.17	94158	1236.76	89228	1142.21	65252.1	1.17034	0.185637	6.30447	2.8918e-10	4.5e-09	Ups	LOC_Os12g19470	_	_
LOC_Os03g07880	3434	831	27.64	801	25.09	739	24.28	247	7.93	355	11.11	574.417	-1.22326	0.194104	-6.30208	2.93679e-10	4.5671e-09	Down	LOC_Os03g07880	K08064	biological_process:regulation of transcription, DNA-templated(GO:0006355);molecular_function:sequence-specific DNA binding transcription factor activity(GO:0003700)
LOC_Os02g32760	3229	22	1.79	37	2.84	27	2.17	165	12.96	119	9.11	77.5439	2.42703	0.385144	6.30162	2.94543e-10	4.57761e-09	Ups	LOC_Os02g32760	K02943	_
LOC_Os02g14500	4898	348	8.75	396	9.38	476	11.82	951	23.09	897	21.23	625.329	1.35477	0.215038	6.30015	2.97365e-10	4.61647e-09	Ups	LOC_Os02g14500	_	_
LOC_Os05g50800	2933	291	8.7	443	12.48	810	23.93	35	1.01	82	2.31	313.875	-2.84987	0.452352	-6.30012	2.97422e-10	4.61647e-09	Down	LOC_Os05g50800	_	_
LOC_Os09g32470	2417	549	20.03	332	11.41	214	7.71	16	0.56	51	1.75	222.286	-3.13686	0.497976	-6.29922	2.9914e-10	4.64019e-09	Down	LOC_Os09g32470	_	cellular_component:integral component of membrane(GO:0016021)
LOC_Os03g27260	2396	826	43.89	737	36.89	456	23.93	2917	149.64	2209	110.44	1488.79	2.06883	0.328478	6.29821	3.01101e-10	4.66764e-09	Ups	LOC_Os03g27260	K02991	biological_process:translation(GO:0006412);cellular_component:ribosome(GO:0005840);cellular_component:intracellular(GO:0005622);molecular_function:structural constituent of ribosome(GO:0003735)
LOC_Os06g01400	10838	1052	17.55	572	8.99	676	11.14	2407	38.76	3492	54.81	1679.61	2.03971	0.323946	6.29646	3.04522e-10	4.71767e-09	Ups	LOC_Os06g01400	K14164	biological_process:glycyl-tRNA aminoacylation(GO:0006426);cellular_component:cytoplasm(GO:0005737);molecular_function:ATP binding(GO:0005524);molecular_function:glycine-tRNA ligase activity(GO:0004820);molecular_function:nucleotide binding(GO:0000166)
LOC_Os11g35300	5634	3	0.2	0	0	2	0.13	28	1.78	164	10.17	39.6778	4.91736	0.781172	6.29485	3.07692e-10	4.76375e-09	Ups	LOC_Os11g35300	_	molecular_function:transferase activity, transferring hexosyl groups(GO:0016758);biological_process:metabolic process(GO:0008152)
LOC_Os12g40419	11428	504	6.64	433	5.37	328	4.27	63	0.8	120	1.49	277.501	-2.01334	0.31989	-6.29384	3.09714e-10	4.79065e-09	Down	LOC_Os12g40419	_	molecular_function:polysaccharide binding(GO:0030247);biological_process:protein phosphorylation(GO:0006468);molecular_function:ATP binding(GO:0005524);molecular_function:protein kinase activity(GO:0004672)
LOC_Os07g04190	3916	222	3.49	373	5.52	346	5.37	13	0.2	56	0.83	190.283	-2.90396	0.461402	-6.29378	3.09821e-10	4.79065e-09	Down	LOC_Os07g04190	_	molecular_function:protein binding(GO:0005515);biological_process:protein phosphorylation(GO:0006468);molecular_function:ATP binding(GO:0005524);molecular_function:protein kinase activity(GO:0004672)
LOC_Os04g46620	5842	371	10.53	284	7.59	262	7.35	1247	34.17	851	22.73	628.59	1.93147	0.306946	6.29254	3.12318e-10	4.8262e-09	Ups	LOC_Os04g46620	K09493	molecular_function:ATP binding(GO:0005524)
LOC_Os05g07130	8351	4270	90.55	3787	75.64	4061	85.05	6966	142.6	8924	178.04	5651.12	1.13029	0.179649	6.29166	3.14081e-10	4.85037e-09	Ups	LOC_Os05g07130	K01103	biological_process:fructose metabolic process(GO:0006000);molecular_function:ATP binding(GO:0005524);molecular_function:6-phosphofructo-2-kinase activity(GO:0003873);biological_process:fructose 2,6-bisphosphate metabolic process(GO:0006003);molecular_function:catalytic activity(GO:0003824)
LOC_Os11g40760	1112	76	4	50	2.48	44	2.29	0	0	0	0	32.3031	-5.56629	0.884792	-6.29107	3.15275e-10	4.86572e-09	Down	LOC_Os11g40760	_	_
LOC_Os03g63710	3971	1086	20.98	1533	27.9	1740	33.2	395	7.37	510	9.27	1009.77	-1.49249	0.237257	-6.29061	3.16212e-10	4.8771e-09	Down	LOC_Os03g63710	K12493	molecular_function:GTPase activator activity(GO:0005096)
LOC_Os03g09060	2962	644	20.05	585	17.16	642	19.74	1044	31.38	1379	40.4	865.334	1.11209	0.176834	6.2889	3.19733e-10	4.92829e-09	Ups	LOC_Os03g09060	K02548	cellular_component:integral component of membrane(GO:0016021);molecular_function:prenyltransferase activity(GO:0004659)
LOC_Os01g04130	1786	57	7.46	91	11.22	87	11.25	217	27.42	252	31.03	143.633	1.73007	0.275207	6.28645	3.24811e-10	5.0034e-09	Ups	LOC_Os01g04130	K01056	molecular_function:aminoacyl-tRNA hydrolase activity(GO:0004045)
LOC_Os05g40220	4376	433	8.89	470	9.08	411	8.33	49	0.97	129	2.49	284.321	-2.10895	0.335645	-6.28328	3.31504e-10	5.10328e-09	Down	LOC_Os05g40220	_	_
LOC_Os03g17140	1229	83	3.95	90	4.04	54	2.54	397	18.24	261	11.69	185.644	2.25527	0.358993	6.28222	3.33776e-10	5.13502e-09	Ups	LOC_Os03g17140	_	_
LOC_Os04g28420	4127	6539	144.75	2877	59.98	4856	106.16	797	17.03	505	10.52	3005.42	-2.57784	0.410375	-6.28167	3.34951e-10	5.14984e-09	Down	LOC_Os04g28420	K09571	biological_process:protein folding(GO:0006457)
LOC_Os11g34210	4759	524	10.95	502	9.88	407	8.4	961	19.39	1684	33.12	823.372	1.59275	0.253609	6.28035	3.37803e-10	5.19043e-09	Ups	LOC_Os11g34210	K02434	molecular_function:carbon-nitrogen ligase activity, with glutamine as amido-N-donor(GO:0016884);molecular_function:ligase activity(GO:0016874)
LOC_Os11g45790	3550	210	3.78	241	4.09	271	4.82	69	1.2	62	1.05	164.029	-1.66776	0.265599	-6.27925	3.40221e-10	5.22429e-09	Down	LOC_Os11g45790	_	molecular_function:ADP binding(GO:0043531)
LOC_Os10g39400	1775	210	6.92	259	8.04	246	8.01	72	2.29	73	2.26	165.448	-1.51775	0.241823	-6.27626	3.46823e-10	5.32232e-09	Down	LOC_Os10g39400	_	_
LOC_Os12g25200	3632	9	0.19	7	0.14	2	0.04	56	1.17	82	1.67	32.4539	3.41875	0.545066	6.27217	3.56041e-10	5.46034e-09	Ups	LOC_Os12g25200	K05016	biological_process:transmembrane transport(GO:0055085);cellular_component:membrane(GO:0016020);biological_process:chloride transport(GO:0006821);molecular_function:voltage-gated chloride channel activity(GO:0005247)
LOC_Os01g23680	4653	1184	30.72	1517	37.07	1536	39.36	3904	97.78	3151	76.92	2316.16	1.49747	0.238754	6.27203	3.56372e-10	5.46199e-09	Ups	LOC_Os01g23680	_	_
LOC_Os11g07680	727	53	4.27	53	4.02	49	3.89	0	0	0	0	29.2482	-5.52539	0.881124	-6.27084	3.591e-10	5.50035e-09	Down	LOC_Os11g07680	_	_
LOC_Os08g39600	2214	45	3.12	74	4.84	49	3.36	246	16.48	192	12.54	125.937	2.11202	0.336852	6.26988	3.61326e-10	5.5287e-09	Ups	LOC_Os08g39600	K03216	molecular_function:RNA methyltransferase activity(GO:0008173);biological_process:RNA processing(GO:0006396);molecular_function:RNA binding(GO:0003723)
LOC_Os07g31000	351	59	9.83	50	7.85	48	7.9	0	0	0	0	29.7009	-5.52962	0.881938	-6.26985	3.61405e-10	5.5287e-09	Down	LOC_Os07g31000	_	_
LOC_Os10g41710	3574	270	17.47	356	21.7	343	21.92	742	46.36	684	41.65	487.661	1.3175	0.210197	6.26795	3.65829e-10	5.59288e-09	Ups	LOC_Os10g41710	K04078	biological_process:protein folding(GO:0006457);cellular_component:cytoplasm(GO:0005737)
LOC_Os06g14324	7004	5331	129.91	4339	99.58	4280	103	1361	32.02	981	22.49	3147.23	-1.76542	0.28174	-6.26615	3.70081e-10	5.65434e-09	Down	LOC_Os06g14324	K17991	molecular_function:oxidoreductase activity(GO:0016491);biological_process:metabolic process(GO:0008152);molecular_function:protein binding(GO:0005515);molecular_function:intramolecular lyase activity(GO:0016872)
LOC_Os05g49200	5801	5244	92.81	5998	99.98	6470	113.08	1737	29.68	2622	43.66	4251	-1.26731	0.202261	-6.26573	3.71083e-10	5.6661e-09	Down	LOC_Os05g49200	K08245	biological_process:lipid metabolic process(GO:0006629);biological_process:proteolysis(GO:0006508);molecular_function:aspartic-type endopeptidase activity(GO:0004190)
LOC_Os11g02440	1196	4075	366.24	3209	271.63	2603	231.04	897	77.82	861	72.8	2249.5	-1.7032	0.271901	-6.26407	3.75064e-10	5.7233e-09	Down	LOC_Os11g02440	_	molecular_function:intramolecular lyase activity(GO:0016872)
LOC_Os02g42210	1791	41	1.34	61	1.88	37	1.19	277	8.74	173	5.32	123.95	2.40702	0.384271	6.26387	3.75543e-10	5.72703e-09	Ups	LOC_Os02g42210	_	_
LOC_Os03g31044	7984	134	1.36	146	1.39	134	1.34	286	2.8	313	2.98	205.504	1.28091	0.204565	6.26163	3.80973e-10	5.80621e-09	Ups	LOC_Os03g31044	_	biological_process:protein ubiquitination(GO:0016567);molecular_function:ubiquitin-protein transferase activity(GO:0004842);biological_process:protein phosphorylation(GO:0006468);molecular_function:ATP binding(GO:0005524);molecular_function:protein kinase activity(GO:0004672)
LOC_Os04g52606	5621	429	6.02	564	7.46	599	8.31	154	2.09	205	2.71	374.998	-1.37942	0.220308	-6.26132	3.81733e-10	5.81416e-09	Down	LOC_Os04g52606	_	biological_process:protein phosphorylation(GO:0006468);molecular_function:ATP binding(GO:0005524);molecular_function:protein kinase activity(GO:0004672)
LOC_Os12g01380	4422	344	11.74	394	12.67	275	9.27	70	2.31	111	3.56	228.773	-1.71138	0.273391	-6.25985	3.85357e-10	5.8657e-09	Down	LOC_Os12g01380	_	_
LOC_Os07g03930	1944	27	0.81	82	2.32	92	2.73	0	0	0	0	37.4428	-5.59441	0.893849	-6.25878	3.87999e-10	5.90224e-09	Down	LOC_Os07g03930	_	molecular_function:carbohydrate binding(GO:0030246);biological_process:protein phosphorylation(GO:0006468);molecular_function:ATP binding(GO:0005524);molecular_function:protein kinase activity(GO:0004672)
LOC_Os09g26300	1259	251	11.66	181	7.92	214	9.82	13	0.58	44	1.92	134.105	-2.67532	0.427577	-6.25693	3.92618e-10	5.96877e-09	Down	LOC_Os09g26300	_	cellular_component:membrane(GO:0016020);molecular_function:galactosyltransferase activity(GO:0008378);biological_process:protein glycosylation(GO:0006486)
LOC_Os04g47020	2293	579	6.66	588	6.37	719	8.16	1497	16.61	1342	14.51	964.651	1.34672	0.21524	6.25681	3.92944e-10	5.97001e-09	Ups	LOC_Os04g47020	_	_
LOC_Os05g05220	4636	380	13.21	386	12.64	378	12.98	908	30.47	773	25.28	577.129	1.31494	0.210185	6.25609	3.9476e-10	5.99387e-09	Ups	LOC_Os05g05220	K14840	_
LOC_Os07g11280	9497	233	3.26	136	1.79	144	1.99	518	7	1248	16.43	462.477	2.40558	0.384682	6.25342	4.01562e-10	6.09335e-09	Ups	LOC_Os07g11280	_	_
LOC_Os08g04920	7263	287	3.52	378	4.36	337	4.08	761	9	694	8	500.216	1.29924	0.207844	6.25104	4.07721e-10	6.18297e-09	Ups	LOC_Os08g04920	_	_
LOC_Os06g36740	4537	428	17.2	760	28.76	760	30.16	156	6.05	166	6.28	433.298	-1.79268	0.286884	-6.24879	4.13645e-10	6.26891e-09	Down	LOC_Os06g36740	_	_
LOC_Os02g45170	5436	85	1.72	112	2.13	180	3.59	821	16	469	8.91	352.321	2.48262	0.397477	6.24594	4.21254e-10	6.38025e-09	Ups	LOC_Os02g45170	_	_
LOC_Os06g50350	1389	27	2.56	42	3.75	27	2.52	172	15.72	127	11.31	82.6221	2.34746	0.375874	6.24533	4.22895e-10	6.39851e-09	Ups	LOC_Os06g50350	_	_
LOC_Os02g01350	4646	82	1.95	58	1.3	45	1.06	363	8.32	240	5.36	165.997	2.40047	0.384364	6.2453	4.22983e-10	6.39851e-09	Ups	LOC_Os02g01350	K14557	_
LOC_Os07g38460	1918	228	7.33	318	9.62	371	11.77	33	1.02	78	2.36	195.143	-2.2468	0.359872	-6.24333	4.28363e-10	6.47588e-09	Down	LOC_Os07g38460	_	_
LOC_Os06g16290	2111	50	3.59	45	3.04	32	2.27	379	26.23	171	11.54	145.008	2.78471	0.446048	6.24307	4.29057e-10	6.48235e-09	Ups	LOC_Os06g16290	K11129	_
LOC_Os05g06310	2622	926	53.75	918	50.19	539	30.9	3674	205.86	2544	138.92	1797.24	2.11134	0.338234	6.24226	4.31281e-10	6.51192e-09	Ups	LOC_Os05g06310	K02883	biological_process:translation(GO:0006412);cellular_component:ribosome(GO:0005840);cellular_component:intracellular(GO:0005622);molecular_function:structural constituent of ribosome(GO:0003735)
LOC_Os08g19420	1496	70	2.97	79	3.16	95	3.99	10	0.41	10	0.4	50.2168	-2.72105	0.436268	-6.23712	4.45714e-10	6.72567e-09	Down	LOC_Os08g19420	_	molecular_function:protein dimerization activity(GO:0046983);molecular_function:O-methyltransferase activity(GO:0008171)
LOC_Os02g38160	3337	581	6.26	692	7.03	803	8.55	1286	13.39	1549	15.71	991.722	1.19682	0.191891	6.23698	4.46103e-10	6.72738e-09	Ups	LOC_Os02g38160	K00737	cellular_component:membrane(GO:0016020);biological_process:protein N-linked glycosylation(GO:0006487);molecular_function:beta-1,4-mannosylglycoprotein 4-beta-N-acetylglucosaminyltransferase activity(GO:0003830)
LOC_Os04g55640	1419	181	7.46	278	10.8	140	5.7	12	0.48	35	1.36	121.958	-2.80361	0.449607	-6.23569	4.49783e-10	6.7787e-09	Down	LOC_Os04g55640	_	_
LOC_Os03g41820	402	179	26.05	224	30.71	171	24.58	47	6.6	54	7.39	129.415	-1.71743	0.275427	-6.23552	4.5028e-10	6.78199e-09	Down	LOC_Os03g41820	_	molecular_function:oxidoreductase activity(GO:0016491);biological_process:metabolic process(GO:0008152);molecular_function:protein binding(GO:0005515)
LOC_Os03g63760	1559	136	5.44	177	6.66	164	6.47	32	1.23	45	1.69	105.885	-1.84057	0.29518	-6.23539	4.50657e-10	6.78349e-09	Down	LOC_Os03g63760	K08235	cellular_component:apoplast(GO:0048046);molecular_function:xyloglucan:xyloglucosyl transferase activity(GO:0016762);biological_process:cellular glucan metabolic process(GO:0006073);cellular_component:cell wall(GO:0005618);biological_process:carbohydrate metabolic process(GO:0005975);molecular_function:hydrolase activity, hydrolyzing O-glycosyl compounds(GO:0004553)
LOC_Os09g14660	1950	41	1.69	65	2.52	51	2.07	0	0	0	0	29.4287	-5.50984	0.883725	-6.23479	4.52389e-10	6.80535e-09	Down	LOC_Os09g14660	_	molecular_function:carbohydrate binding(GO:0030246);biological_process:protein phosphorylation(GO:0006468);molecular_function:ATP binding(GO:0005524);molecular_function:protein kinase activity(GO:0004672)
LOC_Os04g16874	1596	53	1.94	118	4.07	127	4.6	8	0.28	5	0.17	58.4868	-3.45095	0.553662	-6.23294	4.5775e-10	6.88176e-09	Down	LOC_Os04g16874	_	biological_process:photosynthesis, light reaction(GO:0019684);molecular_function:chlorophyll binding(GO:0016168);cellular_component:membrane(GO:0016020);biological_process:photosynthetic electron transport chain(GO:0009767);cellular_component:photosystem(GO:0009521)
LOC_Os03g05220	1745	63	2.07	124	3.84	66	2.14	292	9.27	346	10.71	182.622	2.05006	0.328928	6.23257	4.58851e-10	6.89407e-09	Ups	LOC_Os03g05220	_	_
LOC_Os02g52410	9281	366	12.93	391	13.01	385	13.43	142	4.84	144	4.79	276.311	-1.22473	0.196525	-6.23194	4.60705e-10	6.91766e-09	Down	LOC_Os02g52410	_	_
LOC_Os06g21530	648	233	21.04	228	19.39	194	17.3	430	37.48	493	41.88	319.735	1.23955	0.198913	6.23162	4.61629e-10	6.92727e-09	Ups	LOC_Os06g21530	_	_
LOC_Os03g15230	2656	332	9.24	407	10.66	251	6.9	55	1.48	95	2.49	217.648	-1.93784	0.311158	-6.22781	4.73e-10	7.09351e-09	Down	LOC_Os03g15230	_	_
LOC_Os03g17590	5036	208	6.89	70	2.18	148	4.84	1379	44.1	730	22.75	542.924	2.93083	0.470611	6.22771	4.73288e-10	7.09351e-09	Ups	LOC_Os03g17590	_	_
LOC_Os02g48400	3495	28	1.17	29	1.14	27	1.12	115	4.65	106	4.18	63.1977	2.10753	0.338437	6.22723	4.74751e-10	7.11107e-09	Ups	LOC_Os02g48400	_	_
LOC_Os10g02220	4669	1360	24.02	2069	34.41	1561	27.23	251	4.28	537	8.92	1099.34	-1.89094	0.303664	-6.22708	4.75213e-10	7.11362e-09	Down	LOC_Os10g02220	_	cellular_component:membrane(GO:0016020);biological_process:transport(GO:0006810);molecular_function:transporter activity(GO:0005215)
LOC_Os07g05950	672	272	23.68	434	35.59	361	31.04	94	7.9	108	8.85	242.901	-1.6121	0.258929	-6.22604	4.78384e-10	7.15669e-09	Down	LOC_Os07g05950	_	_
LOC_Os11g45540	3031	90	2.8	65	1.91	52	1.6	0	0	5	0.15	40.2653	-4.10323	0.659085	-6.22565	4.79553e-10	7.16979e-09	Down	LOC_Os11g45540	_	biological_process:protein phosphorylation(GO:0006468);molecular_function:protein kinase activity(GO:0004672)
LOC_Os04g29810	1744	25	1.53	101	5.81	81	4.89	0	0	0	0	38.4218	-5.58419	0.89701	-6.22534	4.80515e-10	7.17977e-09	Down	LOC_Os04g29810	_	molecular_function:polysaccharide binding(GO:0030247)
LOC_Os07g08330	2627	915	31.07	1015	32.46	599	20.09	3449	113.06	2490	79.55	1761.41	1.97018	0.316482	6.22524	4.80824e-10	7.17999e-09	Ups	LOC_Os07g08330	K02930	biological_process:translation(GO:0006412);cellular_component:ribosome(GO:0005840);molecular_function:structural constituent of ribosome(GO:0003735)
LOC_Os02g03280	3395	718	22.59	816	24.18	722	22.43	314	9.53	345	10.21	565.127	-1.00921	0.162155	-6.22376	4.85375e-10	7.24351e-09	Down	LOC_Os02g03280	_	_
LOC_Os03g49600	5063	1377	17.28	1404	16.59	2071	25.66	286	3.46	522	6.16	1083.21	-1.8181	0.292166	-6.22282	4.88304e-10	7.28278e-09	Down	LOC_Os03g49600	_	biological_process:carbohydrate metabolic process(GO:0005975);molecular_function:hydrolase activity, hydrolyzing O-glycosyl compounds(GO:0004553)
LOC_Os03g41060	843	165	12.49	94	6.7	103	7.7	8	0.58	17	1.21	74.0888	-2.96309	0.476281	-6.2213	4.93054e-10	7.34912e-09	Down	LOC_Os03g41060	_	_
LOC_Os05g47850	5193	248	4.99	270	5.12	183	3.64	511	9.94	869	16.47	420.855	1.68527	0.270892	6.22119	4.93385e-10	7.34958e-09	Ups	LOC_Os05g47850	_	molecular_function:RNA binding(GO:0003723)
LOC_Os12g38880	2670	61	1.34	63	1.3	68	1.47	157	3.32	195	4.02	110.746	1.6037	0.257878	6.21882	5.00913e-10	7.45716e-09	Ups	LOC_Os12g38880	_	_
LOC_Os03g05049	1461	22	0.88	39	1.47	40	1.58	162	6.26	137	5.16	83.1958	2.27499	0.365959	6.21651	5.08329e-10	7.56294e-09	Ups	LOC_Os03g05049	_	_
LOC_Os02g51830	5689	275	6.75	321	7.42	277	6.72	527	12.49	888	20.51	460.487	1.41867	0.22825	6.21544	5.11801e-10	7.60995e-09	Ups	LOC_Os02g51830	K01892	biological_process:tRNA aminoacylation for protein translation(GO:0006418);molecular_function:ATP binding(GO:0005524);molecular_function:aminoacyl-tRNA ligase activity(GO:0004812);molecular_function:nucleotide binding(GO:0000166);cellular_component:cytoplasm(GO:0005737)
LOC_Os12g08740	5965	448	6.86	361	5.21	458	6.93	847	12.53	988	14.24	629.266	1.2741	0.205	6.21514	5.12804e-10	7.62022e-09	Ups	LOC_Os12g08740	K14570	_
LOC_Os04g46610	4729	791	10.67	733	9.32	884	11.78	1877	24.45	1685	21.39	1218.75	1.32027	0.212551	6.21156	5.24599e-10	7.79075e-09	Ups	LOC_Os04g46610	_	_
LOC_Os04g39520	5037	0	0	0	0	0	0	24	0.63	53	1.36	15.9563	5.65739	0.91107	6.20961	5.31169e-10	7.88352e-09	Ups	LOC_Os04g39520	_	_
LOC_Os01g58870	1086	1640	88.35	1957	99.3	1864	99.18	411	21.38	749	37.96	1269.77	-1.48092	0.238577	-6.20727	5.39116e-10	7.99662e-09	Down	LOC_Os01g58870	_	_
LOC_Os11g46870	6146	28	0.8	70	1.89	91	2.58	0	0	0	0	35.2803	-5.54955	0.894253	-6.20579	5.44222e-10	8.06744e-09	Down	LOC_Os11g46870	_	molecular_function:polysaccharide binding(GO:0030247);biological_process:protein phosphorylation(GO:0006468);molecular_function:protein kinase activity(GO:0004672)
LOC_Os01g32130	2666	68	3.11	45	1.94	47	2.13	282	12.46	195	8.4	133.737	2.28023	0.367791	6.19981	5.6533e-10	8.37098e-09	Ups	LOC_Os01g32130	_	_
LOC_Os01g70720	3202	153	2.48	195	2.97	150	2.4	366	5.72	382	5.82	253.136	1.33806	0.215824	6.19979	5.65384e-10	8.37098e-09	Ups	LOC_Os01g70720	_	_
LOC_Os01g60420	2331	602	18.14	568	16.12	591	17.58	87	2.53	199	5.64	391.721	-1.86188	0.300344	-6.19918	5.67592e-10	8.39857e-09	Down	LOC_Os01g60420	_	_
LOC_Os03g13800	1999	321	20.66	522	31.64	376	23.9	1719	106.81	1097	66.43	840.39	1.96135	0.316395	6.19908	5.67945e-10	8.3987e-09	Ups	LOC_Os03g13800	K12845	_
LOC_Os02g56980	2196	150	6.76	164	6.96	170	7.56	411	17.87	359	15.21	256.537	1.42508	0.229946	6.19748	5.73748e-10	8.47938e-09	Ups	LOC_Os02g56980	K06210	biological_process:biosynthetic process(GO:0009058);molecular_function:catalytic activity(GO:0003824);molecular_function:nucleotidyltransferase activity(GO:0016779);biological_process:NAD biosynthetic process(GO:0009435)
LOC_Os07g38260	15716	83	1.5	22	0.37	34	0.61	296	5.15	641	10.87	221.041	3.2325	0.521767	6.19529	5.81768e-10	8.5927e-09	Ups	LOC_Os07g38260	K01408	_
LOC_Os02g38210	1993	8901	261.31	10064	278.27	8762	254.03	20218	572.97	17975	496.45	13418.2	1.22437	0.197664	6.19422	5.85733e-10	8.64602e-09	Ups	LOC_Os02g38210	K02358	molecular_function:GTP binding(GO:0005525)
LOC_Os02g10350	5302	4297	134.73	4819	142.31	3632	112.47	12170	368.36	9718	286.67	7118.35	1.53725	0.248219	6.19312	5.89856e-10	8.70101e-09	Ups	LOC_Os02g10350	K08472	cellular_component:integral component of membrane(GO:0016021);biological_process:defense response(GO:0006952)
LOC_Os08g23710	2482	1160	56.32	1085	49.62	688	32.99	4569	214.16	3041	138.91	2205.64	2.10376	0.339699	6.19303	5.90171e-10	8.70101e-09	Ups	LOC_Os08g23710	K02936	_
LOC_Os03g40000	1003	162	13.62	128	10.13	119	9.88	16	1.3	30	2.37	87.0562	-2.33865	0.377803	-6.19014	6.01101e-10	8.8568e-09	Down	LOC_Os03g40000	_	_
LOC_Os09g21520	4463	196	2.97	296	4.22	241	3.6	555	8.11	568	8.09	377.134	1.37012	0.221379	6.18904	6.05311e-10	8.91345e-09	Ups	LOC_Os09g21520	_	molecular_function:ATP binding(GO:0005524);molecular_function:nucleic acid binding(GO:0003676)
LOC_Os11g34020	1452	101	4.07	91	3.45	60	2.39	5	0.19	10	0.38	50.7791	-3.12605	0.505126	-6.18866	6.0679e-10	8.92984e-09	Down	LOC_Os11g34020	K19042	_
LOC_Os07g29080	2635	0	0	0	0	0	0	31	0.89	37	1.03	14.4228	5.60637	0.905972	6.18824	6.08392e-10	8.94802e-09	Ups	LOC_Os07g29080	_	_
LOC_Os03g52630	3518	3668	73.25	8287	155.86	7782	153.47	303	5.84	1106	20.78	3972.08	-2.93271	0.474019	-6.18689	6.13618e-10	9.01944e-09	Down	LOC_Os03g52630	K01179	biological_process:carbohydrate metabolic process(GO:0005975);molecular_function:hydrolase activity, hydrolyzing O-glycosyl compounds(GO:0004553)
LOC_Os12g10580	3916	70	2.77	73	2.73	89	3.48	10	0.38	8	0.3	47.6108	-2.78428	0.450239	-6.18399	6.24998e-10	9.18118e-09	Down	LOC_Os12g10580	K01601	biological_process:translation(GO:0006412);cellular_component:ribosome(GO:0005840);cellular_component:intracellular(GO:0005622);molecular_function:structural constituent of ribosome(GO:0003735);molecular_function:ribulose-bisphosphate carboxylase activity(GO:0016984);biological_process:carbon fixation(GO:0015977);molecular_function:magnesium ion binding(GO:0000287)
LOC_Os12g09300	3860	360	4.98	660	8.59	452	6.17	83	1.11	141	1.83	322.207	-1.92432	0.3112	-6.18355	6.26765e-10	9.20161e-09	Down	LOC_Os12g09300	_	_
LOC_Os06g21550	788	135	11.48	117	9.37	80	6.72	448	36.78	353	28.24	235.52	1.99603	0.322802	6.18344	6.27198e-10	9.20242e-09	Ups	LOC_Os06g21550	_	molecular_function:oxidoreductase activity(GO:0016491);biological_process:metabolic process(GO:0008152);molecular_function:protein binding(GO:0005515);molecular_function:intramolecular lyase activity(GO:0016872)
LOC_Os04g30410	3610	57	10.79	94	16.76	60	11.22	6	1.1	4	0.71	41.6934	-3.35956	0.543532	-6.18098	6.37054e-10	9.34142e-09	Down	LOC_Os04g30410	_	_
LOC_Os01g07730	2442	523	18.52	677	22.58	687	24.03	1213	41.47	1264	42.12	882.903	1.15006	0.186107	6.1796	6.42656e-10	9.41791e-09	Ups	LOC_Os01g07730	K15283	_
LOC_Os02g10810	2113	383	25.76	454	28.76	370	24.57	714	46.35	784	49.6	545.974	1.06603	0.172541	6.17841	6.47521e-10	9.48287e-09	Ups	LOC_Os02g10810	_	molecular_function:nucleic acid binding(GO:0003676)
LOC_Os07g08729	11046	156	3.97	138	3.31	148	3.72	377	9.26	344	8.23	238.097	1.45409	0.235353	6.17832	6.47866e-10	9.48287e-09	Ups	LOC_Os07g08729	K10884	biological_process:double-strand break repair via nonhomologous end joining(GO:0006303);molecular_function:ATP-dependent DNA helicase activity(GO:0004003);molecular_function:DNA binding(GO:0003677);cellular_component:Ku70:Ku80 complex(GO:0043564);molecular_function:telomeric DNA binding(GO:0042162);cellular_component:nucleus(GO:0005634);molecular_function:damaged DNA binding(GO:0003684);biologica…
LOC_Os02g48860	2063	265	7.84	274	7.63	232	6.78	30	0.86	74	2.06	166.899	-2.10782	0.34117	-6.17821	6.48342e-10	9.48415e-09	Down	LOC_Os02g48860	_	biological_process:proteolysis(GO:0006508);molecular_function:aspartic-type endopeptidase activity(GO:0004190)
LOC_Os04g23140	1417	947	20.28	1406	28.36	1220	25.8	258	5.33	451	9.09	818.539	-1.56839	0.253909	-6.177	6.53301e-10	9.55095e-09	Down	LOC_Os04g23140	_	_
LOC_Os06g02770	585	298	29.8	150	14.13	160	15.8	26	2.51	26	2.45	127.081	-2.67886	0.433751	-6.17604	6.57303e-10	9.60371e-09	Down	LOC_Os06g02770	_	_
LOC_Os05g40000	1527	337	13.73	171	6.56	131	5.27	6	0.24	24	0.92	128.127	-3.4386	0.556798	-6.17568	6.58811e-10	9.61998e-09	Down	LOC_Os05g40000	_	_
LOC_Os06g40210	876	1046	80.42	1124	81.39	1079	81.93	293	21.75	490	35.44	776.287	-1.30167	0.210792	-6.17512	6.61123e-10	9.64797e-09	Down	LOC_Os06g40210	_	_
LOC_Os06g27770	3076	488	19.18	464	17.17	458	17.77	903	34.25	898	33.2	651.005	1.10804	0.179448	6.17469	6.62929e-10	9.66854e-09	Ups	LOC_Os06g27770	_	biological_process:oxidation-reduction process(GO:0055114);molecular_function:oxidoreductase activity, acting on the CH-OH group of donors, NAD or NADP as acceptor(GO:0016616);biological_process:steroid biosynthetic process(GO:0006694);molecular_function:3-beta-hydroxy-delta5-steroid dehydrogenase activity(GO:0003854)
LOC_Os06g22340	1810	77	2.49	81	2.47	86	2.75	9	0.28	14	0.43	50.8259	-2.55192	0.413322	-6.17417	6.65123e-10	9.69474e-09	Down	LOC_Os06g22340	_	biological_process:oxidation-reduction process(GO:0055114);molecular_function:heme binding(GO:0020037);molecular_function:oxidoreductase activity, acting on paired donors, with incorporation or reduction of molecular oxygen(GO:0016705);molecular_function:iron ion binding(GO:0005506)
LOC_Os02g50690	2018	76	1.19	67	0.99	45	0.69	2	0.03	4	0.06	36.8156	-3.80445	0.616225	-6.1738	6.66663e-10	9.71139e-09	Down	LOC_Os02g50690	_	molecular_function:hydrolase activity, acting on ester bonds(GO:0016788)
LOC_Os11g34940	695	883	74.33	834	66.13	616	51.21	1630	132.46	2323	183.98	1273.41	1.48361	0.240328	6.17326	6.68948e-10	9.73886e-09	Ups	LOC_Os11g34940	K19035	_
LOC_Os07g05420	1645	66	2.35	173	5.8	143	5.02	0	0	10	0.33	73.1498	-4.03335	0.653526	-6.17167	6.75729e-10	9.83171e-09	Down	LOC_Os07g05420	_	molecular_function:transferase activity, transferring hexosyl groups(GO:0016758);biological_process:metabolic process(GO:0008152)
LOC_Os03g02640	3812	394	17.23	381	15.69	365	15.76	933	39.38	784	32.25	584.47	1.34887	0.218562	6.17153	6.76316e-10	9.83439e-09	Ups	LOC_Os03g02640	_	_
LOC_Os07g38600	1636	59	4.69	69	5.17	58	4.55	245	18.8	181	13.54	127.089	1.93372	0.313456	6.16902	6.87164e-10	9.98618e-09	Ups	LOC_Os07g38600	K10845	biological_process:regulation of transcription, DNA-templated(GO:0006355);biological_process:nucleotide-excision repair(GO:0006289);cellular_component:core TFIIH complex(GO:0000439)
LOC_Os03g16870	2646	53	1.71	106	3.22	96	3.06	325	10.13	295	8.96	180.6	2.01276	0.326356	6.16738	6.94315e-10	1.00841e-08	Ups	LOC_Os03g16870	_	_
LOC_Os04g33490	3181	841	22.73	1034	26.32	808	21.56	343	8.95	337	8.57	650.106	-1.2024	0.194966	-6.16723	6.94975e-10	1.00864e-08	Down	LOC_Os04g33490	_	molecular_function:glycopeptide alpha-N-acetylgalactosaminidase activity(GO:0033926)
LOC_Os01g61044	6385	580	13.61	335	7.4	184	4.26	2027	45.92	2357	52.04	1140.4	2.62401	0.425481	6.16715	6.95301e-10	1.00864e-08	Ups	LOC_Os01g61044	_	biological_process:amino acid transmembrane transport(GO:0003333)
LOC_Os11g12290	2084	28	0.88	75	2.21	74	2.29	0	0	0	0	32.9932	-5.50932	0.893536	-6.16575	7.01512e-10	1.01705e-08	Down	LOC_Os11g12290	_	_
LOC_Os05g30530	2688	205	10.29	300	14.18	160	7.93	962	46.6	673	31.77	478.887	2.03779	0.330608	6.16374	7.10449e-10	1.02939e-08	Ups	LOC_Os05g30530	K02987	molecular_function:RNA binding(GO:0003723);biological_process:translation(GO:0006412);cellular_component:ribosome(GO:0005840);cellular_component:intracellular(GO:0005622);molecular_function:structural constituent of ribosome(GO:0003735)
[truncated: 5,780 more rows]
